# Supplementary material for: Genomic loci involved in sensing environmental cues and metabolism affect seasonal coat shedding in Bos taurus and Bos indicus cattle
Source: G3 (Bethesda). 2023 Dec 13;14(2):jkad279. doi: 10.1093/g3journal/jkad279 (PMC10849337; doi:10.1093/g3journal/jkad279)
Supplement: jkad279_Supplementary_Data [file jkad279_supplementary_data.zip]

Archive with 2 entries (2 files):
- File_S1_G3-2023-404501.pdf
- File_S2_G3-2023-404501.csv
