# Supplementary material for: Genomic loci involved in sensing environmental cues and metabolism affect seasonal coat shedding in Bos taurus and Bos indicus cattle
Source: G3 (Bethesda). 2023 Dec 13;14(2):jkad279. doi: 10.1093/g3journal/jkad279 (PMC10849337; doi:10.1093/g3journal/jkad279)
Supplement: jkad279_Supplementary_Data [file jkad279_supplementary_data.zip › File_S2_G3-2023-404501.csv]

analysis	chr	gwaa_hit_bp	gene_start_bp	gene_end_bp	gene_id	gene_name	gene_biotype
GxE meta-analysis, temperature	1	26125748	26116520	26265576	ENSBTAG00000009851	ROBO1	protein_coding
GxE meta-analysis, day length	1	44779351	44751049	44847773	ENSBTAG00000013321		protein_coding
GxE meta-analysis, day length	1	45273347	45273441	45477104	ENSBTAG00000026836		protein_coding
GxE meta-analysis, day length	1	45302344	45273441	45477104	ENSBTAG00000026836		protein_coding
GxE meta-analysis, day length	1	45347550	45273441	45477104	ENSBTAG00000026836		protein_coding
GxE meta-analysis, day length	1	81122091	80873608	81097089	ENSBTAG00000005091	DGKG	protein_coding
GxE meta-analysis, day length	1	81122091	81135305	81194599	ENSBTAG00000014915	ETV5	protein_coding
GxE meta-analysis, day length	1	81149476	81135305	81194599	ENSBTAG00000014915	ETV5	protein_coding
GxE meta-analysis, day length	1	81161131	81135305	81194599	ENSBTAG00000014915	ETV5	protein_coding
GxE meta-analysis, day length	1	81168827	81135305	81194599	ENSBTAG00000014915	ETV5	protein_coding
GxE meta-analysis, day length	1	81709705	81636267	81688516	ENSBTAG00000001535	LIPH	protein_coding
GxE meta-analysis, day length	1	81709705	81661252	81661366	ENSBTAG00000029106	5S_rRNA	rRNA
GxE meta-analysis, day length	1	81709705	81696499	81706039	ENSBTAG00000017115	TMEM41A	protein_coding
GxE meta-analysis, day length	1	81709705	81711839	81868201	ENSBTAG00000017103	MAP3K13	protein_coding
GxE meta-analysis, day length	1	134181495	134087026	134553600	ENSBTAG00000015377	EPHB1	protein_coding
GxE meta-analysis, day length	1	144372951	144308711	144335975	ENSBTAG00000010658	PFKL	protein_coding
GxE meta-analysis, day length	1	144372951	144341397	144352212	ENSBTAG00000019589	CFAP410	protein_coding
GxE meta-analysis, day length	1	144372951	144361187	144410547	ENSBTAG00000021901	TRPM2	protein_coding
GxE meta-analysis, day length	1	144372951	144408383	144408423	ENSBTAG00000046909		snoRNA
GxE meta-analysis, day length	1	144591120	144441578	144619108	ENSBTAG00000018607	TSPEAR	protein_coding
GxE meta-analysis, day length	1	144591120	144560582	144561641	ENSBTAG00000040291	KRTAP10-8	protein_coding
GxE meta-analysis, day length	1	144591120	144570008	144570913	ENSBTAG00000053056		protein_coding
GxE meta-analysis, day length	1	144591120	144579697	144580388	ENSBTAG00000018610	KRTAP12-2	protein_coding
GxE meta-analysis, day length	1	144591120	144592731	144593216	ENSBTAG00000030862		pseudogene
GxE meta-analysis, day length	1	144591120	144597151	144597495	ENSBTAG00000051778		protein_coding
GxE meta-analysis, day length	1	144591120	144605123	144611696	ENSBTAG00000050038		protein_coding
GxE meta-analysis, day length	1	145051151	144937738	145050738	ENSBTAG00000017486	ADARB1	protein_coding
GxE meta-analysis, day length	1	145051151	145089416	145103157	ENSBTAG00000007818	POFUT2	protein_coding
GxE meta-analysis, day length	1	145182771	145195194	145197717	ENSBTAG00000050478		lncRNA
GxE meta-analysis, day length	1	145182771	145202138	145296595	ENSBTAG00000023907	COL18A1	protein_coding
GxE meta-analysis, day length	1	146561306	146528127	146556177	ENSBTAG00000007039	FBXO25	protein_coding
GxE meta-analysis, day length	1	146561306	146562507	146607459	ENSBTAG00000043957	TDRP	protein_coding
GxE meta-analysis, day length	1	146608601	146562507	146607459	ENSBTAG00000043957	TDRP	protein_coding
GxE meta-analysis, day length	1	146612774	146562507	146607459	ENSBTAG00000043957	TDRP	protein_coding
GxE meta-analysis, day length	1	146625481	146562507	146607459	ENSBTAG00000043957	TDRP	protein_coding
GxE meta-analysis, day length	1	146657395	146562507	146607459	ENSBTAG00000043957	TDRP	protein_coding
GxE meta-analysis, day length	1	146561306	146608203	146657899	ENSBTAG00000054155		lncRNA
GxE meta-analysis, day length	1	146608601	146608203	146657899	ENSBTAG00000054155		lncRNA
GxE meta-analysis, day length	1	146612774	146608203	146657899	ENSBTAG00000054155		lncRNA
GxE meta-analysis, day length	1	146625481	146608203	146657899	ENSBTAG00000054155		lncRNA
GxE meta-analysis, day length	1	146657395	146608203	146657899	ENSBTAG00000054155		lncRNA
GxE meta-analysis, day length	1	146674084	146608203	146657899	ENSBTAG00000054155		lncRNA
GxE meta-analysis, day length	1	146657395	146703936	146704817	ENSBTAG00000052599		protein_coding
GxE meta-analysis, day length	1	146674084	146703936	146704817	ENSBTAG00000052599		protein_coding
GxE meta-analysis, day length	1	148999624	148952241	148953863	ENSBTAG00000053305		lncRNA
GxE meta-analysis, day length	1	148999624	148972847	149039609	ENSBTAG00000021447	SIM2	protein_coding
GxE meta-analysis, day length	1	148999624	149031196	149199816	ENSBTAG00000033679	HLCS	protein_coding
GxE meta-analysis, day length	1	149540280	149461702	149496009	ENSBTAG00000004791	VPS26C	protein_coding
GxE meta-analysis, day length	1	149544637	149461702	149496009	ENSBTAG00000004791	VPS26C	protein_coding
GxE meta-analysis, day length	1	149540280	149567810	149711585	ENSBTAG00000001771	DYRK1A	protein_coding
GxE meta-analysis, day length	1	149544637	149567810	149711585	ENSBTAG00000001771	DYRK1A	protein_coding
GxE meta-analysis, day length	1	149783681	149814196	150141048	ENSBTAG00000037616	KCNJ6	protein_coding
Main effect, DEBVs	1	150548413	150539707	150541753	ENSBTAG00000053559		lncRNA
Main effect, DEBVs	1	150556656	150539707	150541753	ENSBTAG00000053559		lncRNA
Main effect, DEBVs	1	150548413	150591084	150595749	ENSBTAG00000000973	KCNJ15	protein_coding
Main effect, DEBVs	1	150556656	150591084	150595749	ENSBTAG00000000973	KCNJ15	protein_coding
Main effect, DEBVs	1	150616391	150591084	150595749	ENSBTAG00000000973	KCNJ15	protein_coding
Main effect, meta-analysis	1	150616391	150591084	150595749	ENSBTAG00000000973	KCNJ15	protein_coding
GxE meta-analysis, day length	1	153129916	153179306	153226107	ENSBTAG00000008240	GALNT15	protein_coding
GxE meta-analysis, day length	1	153135153	153179306	153226107	ENSBTAG00000008240	GALNT15	protein_coding
GxE meta-analysis, day length	1	153139588	153179306	153226107	ENSBTAG00000008240	GALNT15	protein_coding
GxE meta-analysis, day length	1	153145025	153179306	153226107	ENSBTAG00000008240	GALNT15	protein_coding
GxE meta-analysis, day length	1	153152865	153179306	153226107	ENSBTAG00000008240	GALNT15	protein_coding
GxE meta-analysis, day length	1	153155822	153179306	153226107	ENSBTAG00000008240	GALNT15	protein_coding
GxE meta-analysis, day length	1	153160424	153179306	153226107	ENSBTAG00000008240	GALNT15	protein_coding
GxE meta-analysis, day length	1	153161303	153179306	153226107	ENSBTAG00000008240	GALNT15	protein_coding
GxE meta-analysis, day length	1	153976232	153882096	154095595	ENSBTAG00000009942	PLCL2	protein_coding
GxE meta-analysis, day length	1	153976232	153955752	153955858	ENSBTAG00000054477	U6	snRNA
Main effect, DEBVs	10	13678972	13717398	13756914	ENSBTAG00000049288		lncRNA
Main effect, meta-analysis	10	13678972	13717398	13756914	ENSBTAG00000049288		lncRNA
GxE meta-analysis, day length	10	35758680	35737731	35757288	ENSBTAG00000012180	BMF	protein_coding
GxE meta-analysis, day length	10	35760653	35737731	35757288	ENSBTAG00000012180	BMF	protein_coding
GxE meta-analysis, day length	10	35772779	35737731	35757288	ENSBTAG00000012180	BMF	protein_coding
GxE meta-analysis, day length	10	35758680	35786200	35841256	ENSBTAG00000007237	BUB1B	protein_coding
GxE meta-analysis, day length	10	35760653	35786200	35841256	ENSBTAG00000007237	BUB1B	protein_coding
GxE meta-analysis, day length	10	35772779	35786200	35841256	ENSBTAG00000007237	BUB1B	protein_coding
GxE meta-analysis, day length	10	35882541	35786200	35841256	ENSBTAG00000007237	BUB1B	protein_coding
GxE meta-analysis, day length	10	35882541	35842418	35853157	ENSBTAG00000054965		lncRNA
GxE meta-analysis, day length	10	35882541	35857579	35895687	ENSBTAG00000019076	PAK6	protein_coding
GxE meta-analysis, day length	10	35882541	35899557	35900705	ENSBTAG00000046052	ANKRD63	protein_coding
GxE meta-analysis, day length	10	35882541	35905190	35927228	ENSBTAG00000019079	PLCB2	protein_coding
GxE meta-analysis, day length	10	62149737	62094457	62180991	ENSBTAG00000010145	SLC12A1	protein_coding
GxE meta-analysis, day length	10	62153542	62094457	62180991	ENSBTAG00000010145	SLC12A1	protein_coding
GxE meta-analysis, day length	10	62155023	62094457	62180991	ENSBTAG00000010145	SLC12A1	protein_coding
GxE meta-analysis, day length	10	62149737	62186831	62192924	ENSBTAG00000045847	CTXN2	protein_coding
GxE meta-analysis, day length	10	62153542	62186831	62192924	ENSBTAG00000045847	CTXN2	protein_coding
GxE meta-analysis, day length	10	62155023	62186831	62192924	ENSBTAG00000045847	CTXN2	protein_coding
Main effect, meta-analysis	10	79637315	79579851	79589018	ENSBTAG00000012838	RDH12	protein_coding
Main effect, meta-analysis	10	79637315	79599600	79667575	ENSBTAG00000014334	ZFYVE26	protein_coding
Main effect, meta-analysis	10	79637315	79669849	80286850	ENSBTAG00000018971	RAD51B	protein_coding
Main effect, meta-analysis	10	79850486	79669849	80286850	ENSBTAG00000018971	RAD51B	protein_coding
GxE meta-analysis, day length	11	2185506	2042277	2138470	ENSBTAG00000017955	KCNIP3	protein_coding
GxE meta-analysis, day length	11	2185506	2153786	2164529	ENSBTAG00000011553	FAHD2A	protein_coding
GxE meta-analysis, day length	11	2185506	2164621	2174030	ENSBTAG00000011558	GPAT2	protein_coding
GxE meta-analysis, day length	11	7328227	7241330	7296376	ENSBTAG00000024075	SLC9A4	protein_coding
GxE meta-analysis, day length	11	7328227	7335538	7424633	ENSBTAG00000001706	SLC9A2	protein_coding
GxE meta-analysis, day length	11	7529051	7459624	7502937	ENSBTAG00000038462	TMEM182	protein_coding
GxE meta-analysis, day length	11	7530989	7459624	7502937	ENSBTAG00000038462	TMEM182	protein_coding
GxE meta-analysis, day length	11	7532211	7459624	7502937	ENSBTAG00000038462	TMEM182	protein_coding
GxE meta-analysis, day length	11	22824724	22854313	22869278	ENSBTAG00000051275		lncRNA
GxE meta-analysis, day length	11	22838350	22854313	22869278	ENSBTAG00000051275		lncRNA
Main effect, DEBVs	11	64825429	64808522	64951995	ENSBTAG00000008448	MEIS1	protein_coding
COJO of main effect meta-analysis	11	65438305	65838846	65852520	ENSBTAG00000011727	ETAA1	protein_coding
COJO of main effect meta-analysis	11	69156359	69068510	69144508	ENSBTAG00000008946	CAPN13	protein_coding
Main effect, DEBVs	11	69692473	69617500	69644870	ENSBTAG00000026111	LBH	protein_coding
Main effect, meta-analysis	11	69692473	69617500	69644870	ENSBTAG00000026111	LBH	protein_coding
COJO of main effect meta-analysis	11	69808147	69713717	69727353	ENSBTAG00000023744	YPEL5	protein_coding
COJO of main effect meta-analysis	11	69925008	69713717	69727353	ENSBTAG00000023744	YPEL5	protein_coding
Main effect, DEBVs	11	69692473	69713717	69727353	ENSBTAG00000023744	YPEL5	protein_coding
Main effect, meta-analysis	11	69692473	69713717	69727353	ENSBTAG00000023744	YPEL5	protein_coding
Main effect, meta-analysis	11	69736802	69713717	69727353	ENSBTAG00000023744	YPEL5	protein_coding
COJO of main effect meta-analysis	11	70125383	70153921	70661150	ENSBTAG00000007379	ALK	protein_coding
COJO of main effect meta-analysis	11	70125857	70153921	70661150	ENSBTAG00000007379	ALK	protein_coding
Main effect, DEBVs	11	70115069	70153921	70661150	ENSBTAG00000007379	ALK	protein_coding
Main effect, meta-analysis	11	70115069	70153921	70661150	ENSBTAG00000007379	ALK	protein_coding
Main effect, meta-analysis	11	70116120	70153921	70661150	ENSBTAG00000007379	ALK	protein_coding
COJO of main effect meta-analysis	11	72503157	72478712	72485928	ENSBTAG00000054302	TCF23	protein_coding
COJO of main effect meta-analysis	11	72503157	72502083	72503279	ENSBTAG00000047596	PRR30	protein_coding
COJO of main effect meta-analysis	11	72503157	72504307	72515568	ENSBTAG00000007077	ABHD1	protein_coding
COJO of main effect meta-analysis	11	72503157	72504307	72508662	ENSBTAG00000007080	PREB	protein_coding
COJO of main effect meta-analysis	11	72503157	72519185	72535548	ENSBTAG00000051104	CGREF1	protein_coding
COJO of main effect meta-analysis	11	72503157	72537265	72549970	ENSBTAG00000011325	KHK	protein_coding
COJO of main effect meta-analysis	11	72503157	72551220	72559504	ENSBTAG00000011324	EMILIN1	protein_coding
COJO of main effect meta-analysis	11	79903869	80143746	80157733	ENSBTAG00000005270	NT5C1B	protein_coding
COJO of main effect meta-analysis	11	80516494	80654320	80742828	ENSBTAG00000051528		lncRNA
GxE meta-analysis, day length	11	90370665	90342081	90343159	ENSBTAG00000051441		protein_coding
GxE meta-analysis, day length	11	95390499	95315044	95401330	ENSBTAG00000019470	NEK6	protein_coding
GxE meta-analysis, day length	11	95390499	95402062	95459519	ENSBTAG00000003067	PSMB7	protein_coding
GxE meta-analysis, day length	11	99466404	99394202	99421595	ENSBTAG00000013030	LRRC8A	protein_coding
GxE meta-analysis, day length	11	99466404	99424317	99441357	ENSBTAG00000038831	PHYHD1	protein_coding
GxE meta-analysis, day length	11	99466404	99443621	99445710	ENSBTAG00000010601	DOLK	protein_coding
GxE meta-analysis, day length	11	99466404	99445824	99489060	ENSBTAG00000010613	NUP188	protein_coding
GxE meta-analysis, day length	11	99500334	99445824	99489060	ENSBTAG00000010613	NUP188	protein_coding
GxE meta-analysis, day length	11	99466404	99489805	99506890	ENSBTAG00000010626	SH3GLB2	protein_coding
GxE meta-analysis, day length	11	99500334	99489805	99506890	ENSBTAG00000010626	SH3GLB2	protein_coding
GxE meta-analysis, day length	11	99466404	99510597	99535599	ENSBTAG00000010653	MIGA2	protein_coding
GxE meta-analysis, day length	11	99500334	99510597	99535599	ENSBTAG00000010653	MIGA2	protein_coding
GxE meta-analysis, day length	11	99500334	99546701	99556056	ENSBTAG00000017922	DOLPP1	protein_coding
GxE meta-analysis, day length	12	22358320	22400962	22449671	ENSBTAG00000053790		lncRNA
GxE meta-analysis, day length	12	54729297	54703849	54704052	ENSBTAG00000052145		processed_pseudogene
GxE meta-analysis, day length	12	66767180	65755349	66788079	ENSBTAG00000008708	GPC5	protein_coding
GxE meta-analysis, day length	12	66790213	65755349	66788079	ENSBTAG00000008708	GPC5	protein_coding
GxE meta-analysis, day length	12	66809173	65755349	66788079	ENSBTAG00000008708	GPC5	protein_coding
GxE meta-analysis, day length	12	66828355	65755349	66788079	ENSBTAG00000008708	GPC5	protein_coding
GxE meta-analysis, day length	12	68252155	67702395	68209239	ENSBTAG00000040347	GPC6	protein_coding
Main effect, DEBVs	12	69237959	69202956	69203789	ENSBTAG00000022484	SOX21	protein_coding
Main effect, DEBVs	12	69239506	69202956	69203789	ENSBTAG00000022484	SOX21	protein_coding
COJO of main effect meta-analysis	12	69570311	69482002	69666089	ENSBTAG00000032603		protein_coding
Main effect, DEBVs	12	69570311	69482002	69666089	ENSBTAG00000032603		protein_coding
Main effect, DEBVs	12	69573722	69482002	69666089	ENSBTAG00000032603		protein_coding
Main effect, DEBVs	12	69574939	69482002	69666089	ENSBTAG00000032603		protein_coding
Main effect, meta-analysis	12	69546837	69482002	69666089	ENSBTAG00000032603		protein_coding
Main effect, meta-analysis	12	69570311	69482002	69666089	ENSBTAG00000032603		protein_coding
Main effect, meta-analysis	12	69573722	69482002	69666089	ENSBTAG00000032603		protein_coding
Main effect, meta-analysis	12	69574939	69482002	69666089	ENSBTAG00000032603		protein_coding
GxE meta-analysis, day length	12	77270391	77176134	77220409	ENSBTAG00000046552	GGACT	protein_coding
GxE meta-analysis, day length	12	77270391	77235998	77292275	ENSBTAG00000007066	TMTC4	protein_coding
GxE meta-analysis, day length	12	77270391	77308514	77339621	ENSBTAG00000053717		lncRNA
GxE meta-analysis, day length	13	5431969	5455770	5474367	ENSBTAG00000048432	BTBD3	protein_coding
GxE meta-analysis, day length	13	36521749	36304106	36527690	ENSBTAG00000017354	MPP7	protein_coding
GxE meta-analysis, day length	13	36523474	36304106	36527690	ENSBTAG00000017354	MPP7	protein_coding
GxE meta-analysis, day length	13	36521749	36532195	36588910	ENSBTAG00000053259		lncRNA
GxE meta-analysis, day length	13	36523474	36532195	36588910	ENSBTAG00000053259		lncRNA
Main effect, meta-analysis	13	39602718	39364968	39573516	ENSBTAG00000020382	RIN2	protein_coding
Main effect, meta-analysis	13	39602718	39584264	39602876	ENSBTAG00000001144	NAA20	protein_coding
Main effect, meta-analysis	13	39602718	39604529	39628940	ENSBTAG00000008472	CRNKL1	protein_coding
Main effect, meta-analysis	13	39602718	39635309	39875499	ENSBTAG00000009291	CFAP61	protein_coding
GxE meta-analysis, day length	13	44517432	44448439	44475156	ENSBTAG00000052258		lncRNA
GxE meta-analysis, day length	13	44524894	44448439	44475156	ENSBTAG00000052258		lncRNA
GxE meta-analysis, day length	13	44579548	44597240	44605699	ENSBTAG00000015188	KLF6	protein_coding
GxE meta-analysis, day length	13	44599717	44597240	44605699	ENSBTAG00000015188	KLF6	protein_coding
GxE meta-analysis, day length	13	44579548	44602930	44602993	ENSBTAG00000050577	bta-mir-12028	miRNA
GxE meta-analysis, day length	13	44599717	44602930	44602993	ENSBTAG00000050577	bta-mir-12028	miRNA
GxE meta-analysis, day length	13	45099582	45081151	45107887	ENSBTAG00000002685	PITRM1	protein_coding
GxE meta-analysis, day length	13	45101726	45081151	45107887	ENSBTAG00000002685	PITRM1	protein_coding
GxE meta-analysis, day length	13	45108258	45081151	45107887	ENSBTAG00000002685	PITRM1	protein_coding
GxE meta-analysis, day length	13	45112674	45081151	45107887	ENSBTAG00000002685	PITRM1	protein_coding
GxE meta-analysis, day length	13	45113674	45081151	45107887	ENSBTAG00000002685	PITRM1	protein_coding
GxE meta-analysis, day length	13	45114484	45081151	45107887	ENSBTAG00000002685	PITRM1	protein_coding
GxE meta-analysis, day length	13	45118111	45081151	45107887	ENSBTAG00000002685	PITRM1	protein_coding
GxE meta-analysis, day length	13	45121045	45081151	45107887	ENSBTAG00000002685	PITRM1	protein_coding
GxE meta-analysis, day length	13	45125396	45081151	45107887	ENSBTAG00000002685	PITRM1	protein_coding
GxE meta-analysis, day length	13	45127482	45081151	45107887	ENSBTAG00000002685	PITRM1	protein_coding
GxE meta-analysis, day length	13	45127719	45081151	45107887	ENSBTAG00000002685	PITRM1	protein_coding
GxE meta-analysis, day length	13	45131139	45081151	45107887	ENSBTAG00000002685	PITRM1	protein_coding
GxE meta-analysis, day length	13	45135756	45081151	45107887	ENSBTAG00000002685	PITRM1	protein_coding
GxE meta-analysis, day length	13	45143400	45081151	45107887	ENSBTAG00000002685	PITRM1	protein_coding
GxE meta-analysis, day length	13	45099582	45107041	45161102	ENSBTAG00000002683	PFKP	protein_coding
GxE meta-analysis, day length	13	45101726	45107041	45161102	ENSBTAG00000002683	PFKP	protein_coding
GxE meta-analysis, day length	13	45108258	45107041	45161102	ENSBTAG00000002683	PFKP	protein_coding
GxE meta-analysis, day length	13	45112674	45107041	45161102	ENSBTAG00000002683	PFKP	protein_coding
GxE meta-analysis, day length	13	45113674	45107041	45161102	ENSBTAG00000002683	PFKP	protein_coding
GxE meta-analysis, day length	13	45114484	45107041	45161102	ENSBTAG00000002683	PFKP	protein_coding
GxE meta-analysis, day length	13	45118111	45107041	45161102	ENSBTAG00000002683	PFKP	protein_coding
GxE meta-analysis, day length	13	45121045	45107041	45161102	ENSBTAG00000002683	PFKP	protein_coding
GxE meta-analysis, day length	13	45125396	45107041	45161102	ENSBTAG00000002683	PFKP	protein_coding
GxE meta-analysis, day length	13	45127482	45107041	45161102	ENSBTAG00000002683	PFKP	protein_coding
GxE meta-analysis, day length	13	45127719	45107041	45161102	ENSBTAG00000002683	PFKP	protein_coding
GxE meta-analysis, day length	13	45131139	45107041	45161102	ENSBTAG00000002683	PFKP	protein_coding
GxE meta-analysis, day length	13	45135756	45107041	45161102	ENSBTAG00000002683	PFKP	protein_coding
GxE meta-analysis, day length	13	45143400	45107041	45161102	ENSBTAG00000002683	PFKP	protein_coding
GxE meta-analysis, day length	13	45165819	45107041	45161102	ENSBTAG00000002683	PFKP	protein_coding
GxE meta-analysis, day length	13	51498066	51444141	51461167	ENSBTAG00000018732	HSPA12B	protein_coding
GxE meta-analysis, day length	13	51498066	51472347	51472805	ENSBTAG00000027412		protein_coding
GxE meta-analysis, day length	13	51498066	51487257	51505680	ENSBTAG00000013167	SIGLEC1	protein_coding
GxE meta-analysis, day length	13	51529137	51487257	51505680	ENSBTAG00000013167	SIGLEC1	protein_coding
GxE meta-analysis, day length	13	51498066	51512829	51523330	ENSBTAG00000013163	ADAM33	protein_coding
GxE meta-analysis, day length	13	51529137	51512829	51523330	ENSBTAG00000013163	ADAM33	protein_coding
GxE meta-analysis, day length	13	51498066	51526771	51531465	ENSBTAG00000013160	GFRA4	protein_coding
GxE meta-analysis, day length	13	51529137	51526771	51531465	ENSBTAG00000013160	GFRA4	protein_coding
GxE meta-analysis, day length	13	51498066	51545361	51731772	ENSBTAG00000003848	ATRN	protein_coding
GxE meta-analysis, day length	13	51529137	51545361	51731772	ENSBTAG00000003848	ATRN	protein_coding
GxE meta-analysis, day length	13	51598844	51545361	51731772	ENSBTAG00000003848	ATRN	protein_coding
GxE meta-analysis, day length	13	51640779	51545361	51731772	ENSBTAG00000003848	ATRN	protein_coding
GxE meta-analysis, day length	13	51649740	51545361	51731772	ENSBTAG00000003848	ATRN	protein_coding
GxE meta-analysis, day length	13	51769126	51545361	51731772	ENSBTAG00000003848	ATRN	protein_coding
GxE meta-analysis, day length	13	51771420	51545361	51731772	ENSBTAG00000003848	ATRN	protein_coding
GxE meta-analysis, day length	13	51780574	51545361	51731772	ENSBTAG00000003848	ATRN	protein_coding
GxE meta-analysis, day length	13	51769126	51791839	51961386	ENSBTAG00000003494	C13H20orf194	protein_coding
GxE meta-analysis, day length	13	51771420	51791839	51961386	ENSBTAG00000003494	C13H20orf194	protein_coding
GxE meta-analysis, day length	13	51780574	51791839	51961386	ENSBTAG00000003494	C13H20orf194	protein_coding
GxE meta-analysis, day length	13	52556307	52514469	52519429	ENSBTAG00000018813	IDH3B	protein_coding
GxE meta-analysis, day length	13	52556307	52519428	52524691	ENSBTAG00000018812	NOP56	protein_coding
GxE meta-analysis, day length	13	52571514	52519428	52524691	ENSBTAG00000018812	NOP56	protein_coding
GxE meta-analysis, day length	13	52556307	52520776	52520847	ENSBTAG00000042198	SNORD57	snoRNA
GxE meta-analysis, day length	13	52556307	52521106	52521176	ENSBTAG00000042607	SNORD56	snoRNA
GxE meta-analysis, day length	13	52556307	52521602	52521687	ENSBTAG00000042631	SNORD86	snoRNA
GxE meta-analysis, day length	13	52571514	52521602	52521687	ENSBTAG00000042631	SNORD86	snoRNA
GxE meta-analysis, day length	13	52556307	52522577	52522712	ENSBTAG00000043077		snoRNA
GxE meta-analysis, day length	13	52571514	52522577	52522712	ENSBTAG00000043077		snoRNA
GxE meta-analysis, day length	13	52556307	52523457	52523528	ENSBTAG00000043306	SNORD110	snoRNA
GxE meta-analysis, day length	13	52571514	52523457	52523528	ENSBTAG00000043306	SNORD110	snoRNA
GxE meta-analysis, day length	13	52556307	52539174	52640959	ENSBTAG00000018811	TMC2	protein_coding
GxE meta-analysis, day length	13	52571514	52539174	52640959	ENSBTAG00000018811	TMC2	protein_coding
Main effect, DEBVs	13	54135002	54079478	54089223	ENSBTAG00000038974	STMN3	protein_coding
Main effect, DEBVs	13	54135002	54101587	54112865	ENSBTAG00000014769	GMEB2	protein_coding
Main effect, DEBVs	13	54135002	54115803	54119242	ENSBTAG00000027405	FNDC11	protein_coding
Main effect, DEBVs	13	54135002	54119668	54125427	ENSBTAG00000001985	SRMS	protein_coding
Main effect, DEBVs	13	54135002	54128175	54135496	ENSBTAG00000044091	PTK6	protein_coding
Main effect, DEBVs	13	54135002	54136171	54137886	ENSBTAG00000031800	PPDPF	protein_coding
Main effect, DEBVs	13	54135002	54151514	54159711	ENSBTAG00000021685	EEF1A2	protein_coding
Main effect, DEBVs	13	54135002	54181777	54183410	ENSBTAG00000055287		lncRNA
GxE meta-analysis, day length	13	56539514	56543258	56546979	ENSBTAG00000050877		lncRNA
GxE meta-analysis, day length	13	56541774	56543258	56546979	ENSBTAG00000050877		lncRNA
GxE meta-analysis, day length	13	56543382	56543258	56546979	ENSBTAG00000050877		lncRNA
GxE meta-analysis, day length	13	56544996	56543258	56546979	ENSBTAG00000050877		lncRNA
GxE meta-analysis, day length	13	56545133	56543258	56546979	ENSBTAG00000050877		lncRNA
GxE meta-analysis, day length	13	56545852	56543258	56546979	ENSBTAG00000050877		lncRNA
GxE meta-analysis, day length	13	56547779	56543258	56546979	ENSBTAG00000050877		lncRNA
Main effect, DEBVs	13	56541774	56543258	56546979	ENSBTAG00000050877		lncRNA
Main effect, DEBVs	13	56543382	56543258	56546979	ENSBTAG00000050877		lncRNA
Main effect, DEBVs	13	56544996	56543258	56546979	ENSBTAG00000050877		lncRNA
Main effect, meta-analysis	13	56539514	56543258	56546979	ENSBTAG00000050877		lncRNA
Main effect, meta-analysis	13	56541774	56543258	56546979	ENSBTAG00000050877		lncRNA
Main effect, meta-analysis	13	56543382	56543258	56546979	ENSBTAG00000050877		lncRNA
Main effect, meta-analysis	13	56544996	56543258	56546979	ENSBTAG00000050877		lncRNA
GxE meta-analysis, day length	13	56539514	56552858	56590691	ENSBTAG00000020261	CDH26	protein_coding
GxE meta-analysis, day length	13	56541774	56552858	56590691	ENSBTAG00000020261	CDH26	protein_coding
GxE meta-analysis, day length	13	56543382	56552858	56590691	ENSBTAG00000020261	CDH26	protein_coding
GxE meta-analysis, day length	13	56544996	56552858	56590691	ENSBTAG00000020261	CDH26	protein_coding
GxE meta-analysis, day length	13	56545133	56552858	56590691	ENSBTAG00000020261	CDH26	protein_coding
GxE meta-analysis, day length	13	56545852	56552858	56590691	ENSBTAG00000020261	CDH26	protein_coding
GxE meta-analysis, day length	13	56547779	56552858	56590691	ENSBTAG00000020261	CDH26	protein_coding
Main effect, DEBVs	13	56541774	56552858	56590691	ENSBTAG00000020261	CDH26	protein_coding
Main effect, DEBVs	13	56543382	56552858	56590691	ENSBTAG00000020261	CDH26	protein_coding
Main effect, DEBVs	13	56544996	56552858	56590691	ENSBTAG00000020261	CDH26	protein_coding
Main effect, meta-analysis	13	56539514	56552858	56590691	ENSBTAG00000020261	CDH26	protein_coding
Main effect, meta-analysis	13	56541774	56552858	56590691	ENSBTAG00000020261	CDH26	protein_coding
Main effect, meta-analysis	13	56543382	56552858	56590691	ENSBTAG00000020261	CDH26	protein_coding
Main effect, meta-analysis	13	56544996	56552858	56590691	ENSBTAG00000020261	CDH26	protein_coding
Main effect, DEBVs	13	57021032	57061094	57088977	ENSBTAG00000012109	EDN3	protein_coding
Main effect, DEBVs	13	57029389	57061094	57088977	ENSBTAG00000012109	EDN3	protein_coding
Main effect, DEBVs	13	57037937	57061094	57088977	ENSBTAG00000012109	EDN3	protein_coding
Main effect, meta-analysis	13	57037937	57061094	57088977	ENSBTAG00000012109	EDN3	protein_coding
COJO of main effect meta-analysis	13	57182321	57147352	57251774	ENSBTAG00000011940	ZNF831	protein_coding
COJO of main effect meta-analysis	13	57201678	57147352	57251774	ENSBTAG00000011940	ZNF831	protein_coding
Main effect, DEBVs	13	57201678	57147352	57251774	ENSBTAG00000011940	ZNF831	protein_coding
Main effect, DEBVs	13	57204069	57147352	57251774	ENSBTAG00000011940	ZNF831	protein_coding
Main effect, meta-analysis	13	57201678	57147352	57251774	ENSBTAG00000011940	ZNF831	protein_coding
Main effect, meta-analysis	13	57204069	57147352	57251774	ENSBTAG00000011940	ZNF831	protein_coding
COJO of main effect meta-analysis	13	57317693	57347419	57356139	ENSBTAG00000004402	PRELID3B	protein_coding
COJO of main effect meta-analysis	13	57380464	57347419	57356139	ENSBTAG00000004402	PRELID3B	protein_coding
Main effect, DEBVs	13	57317693	57347419	57356139	ENSBTAG00000004402	PRELID3B	protein_coding
Main effect, DEBVs	13	57332539	57347419	57356139	ENSBTAG00000004402	PRELID3B	protein_coding
Main effect, DEBVs	13	57386185	57347419	57356139	ENSBTAG00000004402	PRELID3B	protein_coding
Main effect, DEBVs	13	57391199	57347419	57356139	ENSBTAG00000004402	PRELID3B	protein_coding
Main effect, DEBVs	13	57394025	57347419	57356139	ENSBTAG00000004402	PRELID3B	protein_coding
Main effect, DEBVs	13	57399117	57347419	57356139	ENSBTAG00000004402	PRELID3B	protein_coding
Main effect, DEBVs	13	57400115	57347419	57356139	ENSBTAG00000004402	PRELID3B	protein_coding
Main effect, meta-analysis	13	57317693	57347419	57356139	ENSBTAG00000004402	PRELID3B	protein_coding
Main effect, meta-analysis	13	57332539	57347419	57356139	ENSBTAG00000004402	PRELID3B	protein_coding
Main effect, meta-analysis	13	57384213	57347419	57356139	ENSBTAG00000004402	PRELID3B	protein_coding
Main effect, meta-analysis	13	57386185	57347419	57356139	ENSBTAG00000004402	PRELID3B	protein_coding
Main effect, meta-analysis	13	57391199	57347419	57356139	ENSBTAG00000004402	PRELID3B	protein_coding
Main effect, meta-analysis	13	57394025	57347419	57356139	ENSBTAG00000004402	PRELID3B	protein_coding
Main effect, meta-analysis	13	57399117	57347419	57356139	ENSBTAG00000004402	PRELID3B	protein_coding
Main effect, meta-analysis	13	57400115	57347419	57356139	ENSBTAG00000004402	PRELID3B	protein_coding
COJO of main effect meta-analysis	13	57317693	57357647	57361337	ENSBTAG00000039208	ATP5F1E	protein_coding
COJO of main effect meta-analysis	13	57380464	57357647	57361337	ENSBTAG00000039208	ATP5F1E	protein_coding
Main effect, DEBVs	13	57317693	57357647	57361337	ENSBTAG00000039208	ATP5F1E	protein_coding
Main effect, DEBVs	13	57332539	57357647	57361337	ENSBTAG00000039208	ATP5F1E	protein_coding
Main effect, DEBVs	13	57386185	57357647	57361337	ENSBTAG00000039208	ATP5F1E	protein_coding
Main effect, DEBVs	13	57391199	57357647	57361337	ENSBTAG00000039208	ATP5F1E	protein_coding
Main effect, DEBVs	13	57394025	57357647	57361337	ENSBTAG00000039208	ATP5F1E	protein_coding
Main effect, DEBVs	13	57399117	57357647	57361337	ENSBTAG00000039208	ATP5F1E	protein_coding
Main effect, DEBVs	13	57400115	57357647	57361337	ENSBTAG00000039208	ATP5F1E	protein_coding
Main effect, meta-analysis	13	57317693	57357647	57361337	ENSBTAG00000039208	ATP5F1E	protein_coding
Main effect, meta-analysis	13	57332539	57357647	57361337	ENSBTAG00000039208	ATP5F1E	protein_coding
Main effect, meta-analysis	13	57384213	57357647	57361337	ENSBTAG00000039208	ATP5F1E	protein_coding
Main effect, meta-analysis	13	57386185	57357647	57361337	ENSBTAG00000039208	ATP5F1E	protein_coding
Main effect, meta-analysis	13	57391199	57357647	57361337	ENSBTAG00000039208	ATP5F1E	protein_coding
Main effect, meta-analysis	13	57394025	57357647	57361337	ENSBTAG00000039208	ATP5F1E	protein_coding
Main effect, meta-analysis	13	57399117	57357647	57361337	ENSBTAG00000039208	ATP5F1E	protein_coding
Main effect, meta-analysis	13	57400115	57357647	57361337	ENSBTAG00000039208	ATP5F1E	protein_coding
COJO of main effect meta-analysis	13	57317693	57363948	57370548	ENSBTAG00000018785	TUBB1	protein_coding
COJO of main effect meta-analysis	13	57380464	57363948	57370548	ENSBTAG00000018785	TUBB1	protein_coding
Main effect, DEBVs	13	57317693	57363948	57370548	ENSBTAG00000018785	TUBB1	protein_coding
Main effect, DEBVs	13	57332539	57363948	57370548	ENSBTAG00000018785	TUBB1	protein_coding
Main effect, DEBVs	13	57386185	57363948	57370548	ENSBTAG00000018785	TUBB1	protein_coding
Main effect, DEBVs	13	57391199	57363948	57370548	ENSBTAG00000018785	TUBB1	protein_coding
Main effect, DEBVs	13	57394025	57363948	57370548	ENSBTAG00000018785	TUBB1	protein_coding
Main effect, DEBVs	13	57399117	57363948	57370548	ENSBTAG00000018785	TUBB1	protein_coding
Main effect, DEBVs	13	57400115	57363948	57370548	ENSBTAG00000018785	TUBB1	protein_coding
Main effect, meta-analysis	13	57317693	57363948	57370548	ENSBTAG00000018785	TUBB1	protein_coding
Main effect, meta-analysis	13	57332539	57363948	57370548	ENSBTAG00000018785	TUBB1	protein_coding
Main effect, meta-analysis	13	57384213	57363948	57370548	ENSBTAG00000018785	TUBB1	protein_coding
Main effect, meta-analysis	13	57386185	57363948	57370548	ENSBTAG00000018785	TUBB1	protein_coding
Main effect, meta-analysis	13	57391199	57363948	57370548	ENSBTAG00000018785	TUBB1	protein_coding
Main effect, meta-analysis	13	57394025	57363948	57370548	ENSBTAG00000018785	TUBB1	protein_coding
Main effect, meta-analysis	13	57399117	57363948	57370548	ENSBTAG00000018785	TUBB1	protein_coding
Main effect, meta-analysis	13	57400115	57363948	57370548	ENSBTAG00000018785	TUBB1	protein_coding
COJO of main effect meta-analysis	13	57380464	57376272	57378447	ENSBTAG00000050996		lncRNA
Main effect, DEBVs	13	57332539	57376272	57378447	ENSBTAG00000050996		lncRNA
Main effect, DEBVs	13	57386185	57376272	57378447	ENSBTAG00000050996		lncRNA
Main effect, DEBVs	13	57391199	57376272	57378447	ENSBTAG00000050996		lncRNA
Main effect, DEBVs	13	57394025	57376272	57378447	ENSBTAG00000050996		lncRNA
Main effect, DEBVs	13	57399117	57376272	57378447	ENSBTAG00000050996		lncRNA
Main effect, DEBVs	13	57400115	57376272	57378447	ENSBTAG00000050996		lncRNA
Main effect, meta-analysis	13	57332539	57376272	57378447	ENSBTAG00000050996		lncRNA
Main effect, meta-analysis	13	57384213	57376272	57378447	ENSBTAG00000050996		lncRNA
Main effect, meta-analysis	13	57386185	57376272	57378447	ENSBTAG00000050996		lncRNA
Main effect, meta-analysis	13	57391199	57376272	57378447	ENSBTAG00000050996		lncRNA
Main effect, meta-analysis	13	57394025	57376272	57378447	ENSBTAG00000050996		lncRNA
Main effect, meta-analysis	13	57399117	57376272	57378447	ENSBTAG00000050996		lncRNA
Main effect, meta-analysis	13	57400115	57376272	57378447	ENSBTAG00000050996		lncRNA
COJO of main effect meta-analysis	13	57380464	57379569	57390707	ENSBTAG00000018784	CTSZ	protein_coding
Main effect, DEBVs	13	57332539	57379569	57390707	ENSBTAG00000018784	CTSZ	protein_coding
Main effect, DEBVs	13	57386185	57379569	57390707	ENSBTAG00000018784	CTSZ	protein_coding
Main effect, DEBVs	13	57391199	57379569	57390707	ENSBTAG00000018784	CTSZ	protein_coding
Main effect, DEBVs	13	57394025	57379569	57390707	ENSBTAG00000018784	CTSZ	protein_coding
Main effect, DEBVs	13	57399117	57379569	57390707	ENSBTAG00000018784	CTSZ	protein_coding
Main effect, DEBVs	13	57400115	57379569	57390707	ENSBTAG00000018784	CTSZ	protein_coding
Main effect, meta-analysis	13	57332539	57379569	57390707	ENSBTAG00000018784	CTSZ	protein_coding
Main effect, meta-analysis	13	57384213	57379569	57390707	ENSBTAG00000018784	CTSZ	protein_coding
Main effect, meta-analysis	13	57386185	57379569	57390707	ENSBTAG00000018784	CTSZ	protein_coding
Main effect, meta-analysis	13	57391199	57379569	57390707	ENSBTAG00000018784	CTSZ	protein_coding
Main effect, meta-analysis	13	57394025	57379569	57390707	ENSBTAG00000018784	CTSZ	protein_coding
Main effect, meta-analysis	13	57399117	57379569	57390707	ENSBTAG00000018784	CTSZ	protein_coding
Main effect, meta-analysis	13	57400115	57379569	57390707	ENSBTAG00000018784	CTSZ	protein_coding
COJO of main effect meta-analysis	13	57380464	57390695	57401557	ENSBTAG00000018783	NELFCD	protein_coding
COJO of main effect meta-analysis	13	57449072	57390695	57401557	ENSBTAG00000018783	NELFCD	protein_coding
Main effect, DEBVs	13	57386185	57390695	57401557	ENSBTAG00000018783	NELFCD	protein_coding
Main effect, DEBVs	13	57391199	57390695	57401557	ENSBTAG00000018783	NELFCD	protein_coding
Main effect, DEBVs	13	57394025	57390695	57401557	ENSBTAG00000018783	NELFCD	protein_coding
Main effect, DEBVs	13	57399117	57390695	57401557	ENSBTAG00000018783	NELFCD	protein_coding
Main effect, DEBVs	13	57400115	57390695	57401557	ENSBTAG00000018783	NELFCD	protein_coding
Main effect, meta-analysis	13	57384213	57390695	57401557	ENSBTAG00000018783	NELFCD	protein_coding
Main effect, meta-analysis	13	57386185	57390695	57401557	ENSBTAG00000018783	NELFCD	protein_coding
Main effect, meta-analysis	13	57391199	57390695	57401557	ENSBTAG00000018783	NELFCD	protein_coding
Main effect, meta-analysis	13	57394025	57390695	57401557	ENSBTAG00000018783	NELFCD	protein_coding
Main effect, meta-analysis	13	57399117	57390695	57401557	ENSBTAG00000018783	NELFCD	protein_coding
Main effect, meta-analysis	13	57400115	57390695	57401557	ENSBTAG00000018783	NELFCD	protein_coding
COJO of main effect meta-analysis	13	57449072	57465320	57532635	ENSBTAG00000047223	GNAS	protein_coding
COJO of main effect meta-analysis	13	57449072	57465320	57484014	ENSBTAG00000052413	GNAS	protein_coding
COJO of main effect meta-analysis	13	57449072	57465706	57472529	ENSBTAG00000017475		protein_coding
Main effect, DEBVs	13	57744564	57697575	57720075	ENSBTAG00000003872		protein_coding
Main effect, DEBVs	13	57853953	57899598	57910385	ENSBTAG00000020397	APCDD1L	protein_coding
Main effect, DEBVs	13	57906852	57899598	57910385	ENSBTAG00000020397	APCDD1L	protein_coding
Main effect, DEBVs	13	57937537	57899598	57910385	ENSBTAG00000020397	APCDD1L	protein_coding
Main effect, DEBVs	13	57939566	57899598	57910385	ENSBTAG00000020397	APCDD1L	protein_coding
Main effect, DEBVs	13	57940287	57899598	57910385	ENSBTAG00000020397	APCDD1L	protein_coding
Main effect, DEBVs	13	57958615	57899598	57910385	ENSBTAG00000020397	APCDD1L	protein_coding
Main effect, meta-analysis	13	57853953	57899598	57910385	ENSBTAG00000020397	APCDD1L	protein_coding
Main effect, meta-analysis	13	57939566	57899598	57910385	ENSBTAG00000020397	APCDD1L	protein_coding
Main effect, meta-analysis	13	57940287	57899598	57910385	ENSBTAG00000020397	APCDD1L	protein_coding
Main effect, meta-analysis	13	57958615	57899598	57910385	ENSBTAG00000020397	APCDD1L	protein_coding
Main effect, DEBVs	13	57906852	57923612	57971092	ENSBTAG00000017424	VAPB	protein_coding
Main effect, DEBVs	13	57937537	57923612	57971092	ENSBTAG00000017424	VAPB	protein_coding
Main effect, DEBVs	13	57939566	57923612	57971092	ENSBTAG00000017424	VAPB	protein_coding
Main effect, DEBVs	13	57940287	57923612	57971092	ENSBTAG00000017424	VAPB	protein_coding
Main effect, DEBVs	13	57958615	57923612	57971092	ENSBTAG00000017424	VAPB	protein_coding
Main effect, DEBVs	13	57962862	57923612	57971092	ENSBTAG00000017424	VAPB	protein_coding
Main effect, DEBVs	13	57971981	57923612	57971092	ENSBTAG00000017424	VAPB	protein_coding
Main effect, DEBVs	13	57984480	57923612	57971092	ENSBTAG00000017424	VAPB	protein_coding
Main effect, meta-analysis	13	57939566	57923612	57971092	ENSBTAG00000017424	VAPB	protein_coding
Main effect, meta-analysis	13	57940287	57923612	57971092	ENSBTAG00000017424	VAPB	protein_coding
Main effect, meta-analysis	13	57958615	57923612	57971092	ENSBTAG00000017424	VAPB	protein_coding
Main effect, meta-analysis	13	57984480	57923612	57971092	ENSBTAG00000017424	VAPB	protein_coding
Main effect, DEBVs	13	57958615	57991890	58045639	ENSBTAG00000018053	RAB22A	protein_coding
Main effect, DEBVs	13	57962862	57991890	58045639	ENSBTAG00000018053	RAB22A	protein_coding
Main effect, DEBVs	13	57971981	57991890	58045639	ENSBTAG00000018053	RAB22A	protein_coding
Main effect, DEBVs	13	57984480	57991890	58045639	ENSBTAG00000018053	RAB22A	protein_coding
Main effect, DEBVs	13	58062756	57991890	58045639	ENSBTAG00000018053	RAB22A	protein_coding
Main effect, meta-analysis	13	57958615	57991890	58045639	ENSBTAG00000018053	RAB22A	protein_coding
Main effect, meta-analysis	13	57984480	57991890	58045639	ENSBTAG00000018053	RAB22A	protein_coding
Main effect, meta-analysis	13	58065060	57991890	58045639	ENSBTAG00000018053	RAB22A	protein_coding
GxE meta-analysis, day length	13	58394436	58372162	58373702	ENSBTAG00000049443		lncRNA
GxE meta-analysis, day length	13	58408741	58372162	58373702	ENSBTAG00000049443		lncRNA
GxE meta-analysis, day length	13	58408741	58456060	58457612	ENSBTAG00000054668		protein_coding
Main effect, meta-analysis	13	59354648	59366399	59375952	ENSBTAG00000002065	TFAP2C	protein_coding
COJO of main effect meta-analysis	13	67376828	67340775	67340909	ENSBTAG00000042678	SNORA71	snoRNA
COJO of main effect meta-analysis	13	67376828	67342044	67360475	ENSBTAG00000050770		lncRNA
COJO of main effect meta-analysis	13	67376828	67344057	67344190	ENSBTAG00000042322	SNORA71	snoRNA
COJO of main effect meta-analysis	13	67376828	67377908	67449822	ENSBTAG00000003040	RALGAPB	protein_coding
GxE meta-analysis, day length	13	76770568	76743958	76747505	ENSBTAG00000051667		lncRNA
GxE meta-analysis, day length	14	796638	750608	753850	ENSBTAG00000014610	GPAA1	protein_coding
GxE meta-analysis, day length	14	796638	755134	757010	ENSBTAG00000014607	EXOSC4	protein_coding
GxE meta-analysis, day length	14	796638	765421	774581	ENSBTAG00000017281	OPLAH	protein_coding
GxE meta-analysis, day length	14	796638	774643	776724	ENSBTAG00000015040		protein_coding
GxE meta-analysis, day length	14	796638	778853	806391	ENSBTAG00000026350	SPATC1	protein_coding
GxE meta-analysis, day length	14	796638	826740	830066	ENSBTAG00000000312	GRINA	protein_coding
GxE meta-analysis, day length	14	796638	832766	839743	ENSBTAG00000009677	PARP10	protein_coding
GxE meta-analysis, day length	14	796638	839972	896647	ENSBTAG00000011922	PLEC	protein_coding
GxE meta-analysis, day length	14	1073049	1006976	1027840	ENSBTAG00000048486	IQANK1	protein_coding
GxE meta-analysis, day length	14	1073049	1025239	1039266	ENSBTAG00000038682	FAM83H	protein_coding
GxE meta-analysis, day length	14	1073049	1040716	1066536	ENSBTAG00000019864	MAPK15	protein_coding
GxE meta-analysis, day length	14	1073049	1058869	1060642	ENSBTAG00000040360	CCDC166	protein_coding
GxE meta-analysis, day length	14	1073049	1071877	1073361	ENSBTAG00000045791	ZNF623	protein_coding
GxE meta-analysis, day length	14	1073049	1077714	1077766	ENSBTAG00000052590	bta-mir-193a-2	miRNA
GxE meta-analysis, day length	14	1073049	1088055	1091399	ENSBTAG00000052472		protein_coding
GxE meta-analysis, day length	14	1073049	1094043	1099107	ENSBTAG00000034691	GFUS	protein_coding
GxE meta-analysis, day length	14	1073049	1101602	1108734	ENSBTAG00000016810	PYCR3	protein_coding
GxE meta-analysis, day length	14	1073049	1111425	1113356	ENSBTAG00000048160	TIGD5	protein_coding
GxE meta-analysis, day length	14	1073049	1113551	1126356	ENSBTAG00000014643	EEF1D	protein_coding
GxE meta-analysis, day length	14	8319985	8217490	8453614	ENSBTAG00000007823	TG	protein_coding
GxE meta-analysis, day length	14	8325890	8217490	8453614	ENSBTAG00000007823	TG	protein_coding
GxE meta-analysis, day length	14	8319985	8250306	8315788	ENSBTAG00000007828	SLA	protein_coding
GxE meta-analysis, day length	14	8325890	8250306	8315788	ENSBTAG00000007828	SLA	protein_coding
GxE meta-analysis, day length	14	47670694	47572111	47669435	ENSBTAG00000014032	EIF3H	protein_coding
GxE meta-analysis, day length	14	61097879	61045415	61074814	ENSBTAG00000021449	DCAF13	protein_coding
GxE meta-analysis, day length	14	61097879	61065334	61065471	ENSBTAG00000045707	5S_rRNA	rRNA
GxE meta-analysis, day length	14	61097879	61074661	61108240	ENSBTAG00000033902	SLC25A32	protein_coding
GxE meta-analysis, day length	14	61097879	61130677	61147034	ENSBTAG00000032591	CTHRC1	protein_coding
GxE meta-analysis, day length	14	63624543	63625556	63643551	ENSBTAG00000046358	PABPC1	protein_coding
GxE meta-analysis, day length	14	69761251	69781691	69846027	ENSBTAG00000003789	VIRMA	protein_coding
COJO of main effect meta-analysis	15	29371749	29310821	29323620	ENSBTAG00000016202	TREH	protein_coding
Main effect, meta-analysis	15	29371749	29310821	29323620	ENSBTAG00000016202	TREH	protein_coding
COJO of main effect meta-analysis	15	29371749	29361063	29392143	ENSBTAG00000009067	DDX6	protein_coding
Main effect, meta-analysis	15	29371749	29361063	29392143	ENSBTAG00000009067	DDX6	protein_coding
GxE meta-analysis, day length	15	61161991	61161268	61371379	ENSBTAG00000020956	MPPED2	protein_coding
GxE meta-analysis, day length	15	62037931	61692631	62145149	ENSBTAG00000006060		protein_coding
GxE meta-analysis, day length	15	63529465	63510596	63515243	ENSBTAG00000050844		lncRNA
GxE meta-analysis, day length	15	63529868	63510596	63515243	ENSBTAG00000050844		lncRNA
GxE meta-analysis, day length	15	63537647	63510596	63515243	ENSBTAG00000050844		lncRNA
GxE meta-analysis, day length	15	63529465	63515385	63530238	ENSBTAG00000020731	PRRG4	protein_coding
GxE meta-analysis, day length	15	63529868	63515385	63530238	ENSBTAG00000020731	PRRG4	protein_coding
GxE meta-analysis, day length	15	63537647	63515385	63530238	ENSBTAG00000020731	PRRG4	protein_coding
GxE meta-analysis, day length	15	63529465	63556795	63634185	ENSBTAG00000014399	QSER1	protein_coding
GxE meta-analysis, day length	15	63529868	63556795	63634185	ENSBTAG00000014399	QSER1	protein_coding
GxE meta-analysis, day length	15	63537647	63556795	63634185	ENSBTAG00000014399	QSER1	protein_coding
GxE meta-analysis, day length	15	63714697	63659355	63688683	ENSBTAG00000021809	DEPDC7	protein_coding
GxE meta-analysis, day length	15	63714697	63686064	63716137	ENSBTAG00000008613	TCP11L1	protein_coding
GxE meta-analysis, day length	15	63760495	63686064	63716137	ENSBTAG00000008613	TCP11L1	protein_coding
GxE meta-analysis, day length	15	63714697	63700296	63700388	ENSBTAG00000044774	U6	snRNA
GxE meta-analysis, day length	15	63714697	63722373	63789775	ENSBTAG00000008617	CSTF3	protein_coding
GxE meta-analysis, day length	15	63760495	63722373	63789775	ENSBTAG00000008617	CSTF3	protein_coding
GxE meta-analysis, day length	15	63972529	63908514	63962613	ENSBTAG00000014884	HIPK3	protein_coding
GxE meta-analysis, day length	15	63972529	63989009	64306981	ENSBTAG00000012846	KIAA1549L	protein_coding
GxE meta-analysis, day length	15	64856246	64746521	64932891	ENSBTAG00000005923	ABTB2	protein_coding
GxE meta-analysis, day length	15	64861692	64746521	64932891	ENSBTAG00000005923	ABTB2	protein_coding
GxE meta-analysis, day length	15	64867393	64746521	64932891	ENSBTAG00000005923	ABTB2	protein_coding
GxE meta-analysis, day length	15	64889072	64746521	64932891	ENSBTAG00000005923	ABTB2	protein_coding
GxE meta-analysis, day length	15	64889887	64746521	64932891	ENSBTAG00000005923	ABTB2	protein_coding
GxE meta-analysis, day length	15	64892291	64746521	64932891	ENSBTAG00000005923	ABTB2	protein_coding
GxE meta-analysis, day length	15	64892823	64746521	64932891	ENSBTAG00000005923	ABTB2	protein_coding
GxE meta-analysis, day length	15	64894836	64746521	64932891	ENSBTAG00000005923	ABTB2	protein_coding
GxE meta-analysis, day length	15	64896715	64746521	64932891	ENSBTAG00000005923	ABTB2	protein_coding
GxE meta-analysis, day length	15	64901228	64746521	64932891	ENSBTAG00000005923	ABTB2	protein_coding
GxE meta-analysis, day length	15	64908064	64746521	64932891	ENSBTAG00000005923	ABTB2	protein_coding
GxE meta-analysis, day length	15	64908292	64746521	64932891	ENSBTAG00000005923	ABTB2	protein_coding
GxE meta-analysis, day length	15	64910288	64746521	64932891	ENSBTAG00000005923	ABTB2	protein_coding
GxE meta-analysis, day length	15	64911401	64746521	64932891	ENSBTAG00000005923	ABTB2	protein_coding
GxE meta-analysis, day length	15	64914539	64746521	64932891	ENSBTAG00000005923	ABTB2	protein_coding
GxE meta-analysis, day length	15	64919497	64746521	64932891	ENSBTAG00000005923	ABTB2	protein_coding
GxE meta-analysis, day length	15	64926564	64746521	64932891	ENSBTAG00000005923	ABTB2	protein_coding
GxE meta-analysis, day length	15	64934263	64746521	64932891	ENSBTAG00000005923	ABTB2	protein_coding
GxE meta-analysis, day length	15	64940406	64746521	64932891	ENSBTAG00000005923	ABTB2	protein_coding
GxE meta-analysis, day length	15	64926564	64975271	65011223	ENSBTAG00000020980	CAT	protein_coding
GxE meta-analysis, day length	15	64934263	64975271	65011223	ENSBTAG00000020980	CAT	protein_coding
GxE meta-analysis, day length	15	64940406	64975271	65011223	ENSBTAG00000020980	CAT	protein_coding
GxE meta-analysis, day length	15	65003663	64975271	65011223	ENSBTAG00000020980	CAT	protein_coding
GxE meta-analysis, day length	15	65035536	64975271	65011223	ENSBTAG00000020980	CAT	protein_coding
GxE meta-analysis, day length	15	65036033	64975271	65011223	ENSBTAG00000020980	CAT	protein_coding
GxE meta-analysis, day length	15	65003663	65019976	65067265	ENSBTAG00000012460	ELF5	protein_coding
GxE meta-analysis, day length	15	65035536	65019976	65067265	ENSBTAG00000012460	ELF5	protein_coding
GxE meta-analysis, day length	15	65036033	65019976	65067265	ENSBTAG00000012460	ELF5	protein_coding
GxE meta-analysis, day length	15	65192176	65186293	65227768	ENSBTAG00000017150	EHF	protein_coding
GxE meta-analysis, day length	15	65718630	65649433	65737462	ENSBTAG00000011578	CD44	protein_coding
GxE meta-analysis, day length	15	66159766	66124888	66126201	ENSBTAG00000047083	FJX1	protein_coding
GxE meta-analysis, day length	15	66159766	66181718	66291995	ENSBTAG00000037389	TRIM44	protein_coding
GxE meta-analysis, day length	15	66569215	66504294	66702598	ENSBTAG00000044158	LDLRAD3	protein_coding
GxE meta-analysis, day length	15	74695991	74642574	74699576	ENSBTAG00000031252	CD82	protein_coding
GxE meta-analysis, day length	15	74695991	74646036	74646158	ENSBTAG00000043122		snoRNA
Main effect, DEBVs	15	77405421	77288832	77368002	ENSBTAG00000002520	CELF1	protein_coding
Main effect, DEBVs	15	77405421	77368219	77373977	ENSBTAG00000018479	PTPMT1	protein_coding
Main effect, DEBVs	15	77405421	77374325	77379012	ENSBTAG00000018482	KBTBD4	protein_coding
Main effect, DEBVs	15	77405421	77379153	77383888	ENSBTAG00000018483	NDUFS3	protein_coding
Main effect, DEBVs	15	77405421	77384965	77387225	ENSBTAG00000055123	FAM180B	protein_coding
Main effect, DEBVs	15	77405421	77387845	77388822	ENSBTAG00000053126		pseudogene
COJO of main effect meta-analysis	15	77457892	77409614	77429460	ENSBTAG00000018742	MTCH2	protein_coding
Main effect, DEBVs	15	77405421	77409614	77429460	ENSBTAG00000018742	MTCH2	protein_coding
Main effect, meta-analysis	15	77455133	77409614	77429460	ENSBTAG00000018742	MTCH2	protein_coding
Main effect, meta-analysis	15	77457892	77409614	77429460	ENSBTAG00000018742	MTCH2	protein_coding
Main effect, meta-analysis	15	77462455	77409614	77429460	ENSBTAG00000018742	MTCH2	protein_coding
COJO of main effect meta-analysis	15	77457892	77451766	77481415	ENSBTAG00000051215	AGBL2	protein_coding
Main effect, DEBVs	15	77405421	77451766	77481415	ENSBTAG00000051215	AGBL2	protein_coding
Main effect, meta-analysis	15	77455133	77451766	77481415	ENSBTAG00000051215	AGBL2	protein_coding
Main effect, meta-analysis	15	77457892	77451766	77481415	ENSBTAG00000051215	AGBL2	protein_coding
Main effect, meta-analysis	15	77462455	77451766	77481415	ENSBTAG00000051215	AGBL2	protein_coding
COJO of main effect meta-analysis	15	77457892	77492393	77513241	ENSBTAG00000020911	FNBP4	protein_coding
Main effect, meta-analysis	15	77455133	77492393	77513241	ENSBTAG00000020911	FNBP4	protein_coding
Main effect, meta-analysis	15	77457892	77492393	77513241	ENSBTAG00000020911	FNBP4	protein_coding
Main effect, meta-analysis	15	77462455	77492393	77513241	ENSBTAG00000020911	FNBP4	protein_coding
GxE meta-analysis, day length	16	2214727	2164207	2241919	ENSBTAG00000024633	PIK3C2B	protein_coding
GxE meta-analysis, day length	16	2214727	2233425	2233554	ENSBTAG00000042752		snoRNA
GxE meta-analysis, day length	16	2214727	2255641	2292885	ENSBTAG00000006255	MDM4	protein_coding
GxE meta-analysis, day length	16	3020568	2935604	2985029	ENSBTAG00000016618	DSTYK	protein_coding
GxE meta-analysis, day length	16	3020568	3006671	3044514	ENSBTAG00000002361	TMCC2	protein_coding
GxE meta-analysis, day length	16	3020568	3064040	3083423	ENSBTAG00000018774		protein_coding
GxE meta-analysis, day length	16	4225403	4001470	4254165	ENSBTAG00000001483	SRGAP2	protein_coding
GxE meta-analysis, day length	16	4225403	4259232	4284591	ENSBTAG00000010408	IKBKE	protein_coding
COJO of main effect meta-analysis	16	36119777	36150525	36154203	ENSBTAG00000009943		protein_coding
Main effect, meta-analysis	16	36119777	36150525	36154203	ENSBTAG00000009943		protein_coding
COJO of main effect meta-analysis	16	36119777	36163970	36167373	ENSBTAG00000009938	XCL1	protein_coding
Main effect, meta-analysis	16	36119777	36163970	36167373	ENSBTAG00000009938	XCL1	protein_coding
GxE meta-analysis, day length	16	38500965	38526584	38602120	ENSBTAG00000006408	MROH9	protein_coding
GxE meta-analysis, day length	16	52306052	52283707	52343027	ENSBTAG00000005300	TMEM51	protein_coding
GxE meta-analysis, day length	16	61589900	61489308	61684117	ENSBTAG00000046502	ACBD6	protein_coding
GxE meta-analysis, day length	16	64316338	64223528	64289609	ENSBTAG00000000793	LAMC2	protein_coding
GxE meta-analysis, day length	16	64316338	64294454	64294687	ENSBTAG00000049987		protein_coding
GxE meta-analysis, day length	16	64316338	64296837	64514197	ENSBTAG00000000795	NMNAT2	protein_coding
GxE meta-analysis, day length	16	70464240	70348824	70552926	ENSBTAG00000001181	RPS6KC1	protein_coding
GxE meta-analysis, day length	16	70682468	70601757	70639797	ENSBTAG00000003701	VASH2	protein_coding
GxE meta-analysis, day length	16	70682468	70675517	70703889	ENSBTAG00000015974	FLVCR1	protein_coding
GxE meta-analysis, day length	16	70682468	70729199	70741623	ENSBTAG00000010016	SPATA45	protein_coding
GxE meta-analysis, day length	16	71698856	71591831	71713585	ENSBTAG00000005137	LPGAT1	protein_coding
GxE meta-analysis, day length	17	12206834	12162216	12177198	ENSBTAG00000014060	LSM6	protein_coding
GxE meta-analysis, day length	17	17030120	17014136	17141026	ENSBTAG00000018951	TBC1D9	protein_coding
GxE meta-analysis, day length	17	17031579	17014136	17141026	ENSBTAG00000018951	TBC1D9	protein_coding
GxE meta-analysis, day length	17	17034008	17014136	17141026	ENSBTAG00000018951	TBC1D9	protein_coding
GxE meta-analysis, day length	17	32680539	32530928	32631788	ENSBTAG00000055005		lncRNA
GxE meta-analysis, day length	17	51428805	51223745	51460894	ENSBTAG00000024603	NCOR2	protein_coding
GxE meta-analysis, day length	17	51428805	51454130	51454444	ENSBTAG00000043935	7SK	misc_RNA
GxE meta-analysis, day length	17	51428805	51466603	51469982	ENSBTAG00000039688	RFLNA	protein_coding
GxE meta-analysis, day length	17	53036454	52998851	53115871	ENSBTAG00000016779	CLIP1	protein_coding
GxE meta-analysis, day length	17	53036454	53004552	53004659	ENSBTAG00000037243	5S_rRNA	rRNA
COJO of main effect meta-analysis	17	68938350	68887320	68889515	ENSBTAG00000000913	UQCR10	protein_coding
COJO of main effect meta-analysis	17	68938350	68906700	68942712	ENSBTAG00000002452	ASCC2	protein_coding
COJO of main effect meta-analysis	17	68938350	68948365	68948465	ENSBTAG00000043525	U6	snRNA
COJO of main effect meta-analysis	17	68938350	68971211	69102722	ENSBTAG00000001030	MTMR3	protein_coding
COJO of main effect meta-analysis	17	69096404	68971211	69102722	ENSBTAG00000001030	MTMR3	protein_coding
COJO of main effect meta-analysis	17	69149498	68971211	69102722	ENSBTAG00000001030	MTMR3	protein_coding
Main effect, DEBVs	17	69096404	68971211	69102722	ENSBTAG00000001030	MTMR3	protein_coding
Main effect, meta-analysis	17	69096404	68971211	69102722	ENSBTAG00000001030	MTMR3	protein_coding
COJO of main effect meta-analysis	17	69096404	69111637	69132379	ENSBTAG00000050802		lncRNA
COJO of main effect meta-analysis	17	69149498	69111637	69132379	ENSBTAG00000050802		lncRNA
COJO of main effect meta-analysis	17	69155480	69111637	69132379	ENSBTAG00000050802		lncRNA
COJO of main effect meta-analysis	17	69157843	69111637	69132379	ENSBTAG00000050802		lncRNA
Main effect, DEBVs	17	69096404	69111637	69132379	ENSBTAG00000050802		lncRNA
Main effect, meta-analysis	17	69096404	69111637	69132379	ENSBTAG00000050802		lncRNA
COJO of main effect meta-analysis	17	69096404	69132614	69203058	ENSBTAG00000013877	HORMAD2	protein_coding
COJO of main effect meta-analysis	17	69149498	69132614	69203058	ENSBTAG00000013877	HORMAD2	protein_coding
COJO of main effect meta-analysis	17	69155480	69132614	69203058	ENSBTAG00000013877	HORMAD2	protein_coding
COJO of main effect meta-analysis	17	69157843	69132614	69203058	ENSBTAG00000013877	HORMAD2	protein_coding
Main effect, DEBVs	17	69096404	69132614	69203058	ENSBTAG00000013877	HORMAD2	protein_coding
Main effect, meta-analysis	17	69096404	69132614	69203058	ENSBTAG00000013877	HORMAD2	protein_coding
GxE meta-analysis, day length	18	4617771	4522898	4666475	ENSBTAG00000001010	ADAMTS18	protein_coding
GxE meta-analysis, day length	18	5377566	5240349	6170333	ENSBTAG00000015894	WWOX	protein_coding
GxE meta-analysis, day length	18	5417096	5240349	6170333	ENSBTAG00000015894	WWOX	protein_coding
GxE meta-analysis, day length	18	5419751	5240349	6170333	ENSBTAG00000015894	WWOX	protein_coding
GxE meta-analysis, day length	18	5420736	5240349	6170333	ENSBTAG00000015894	WWOX	protein_coding
GxE meta-analysis, day length	18	5421206	5240349	6170333	ENSBTAG00000015894	WWOX	protein_coding
GxE meta-analysis, day length	18	5422457	5240349	6170333	ENSBTAG00000015894	WWOX	protein_coding
GxE meta-analysis, day length	18	5422930	5240349	6170333	ENSBTAG00000015894	WWOX	protein_coding
GxE meta-analysis, day length	18	5423829	5240349	6170333	ENSBTAG00000015894	WWOX	protein_coding
GxE meta-analysis, day length	18	5424381	5240349	6170333	ENSBTAG00000015894	WWOX	protein_coding
GxE meta-analysis, day length	18	5424978	5240349	6170333	ENSBTAG00000015894	WWOX	protein_coding
GxE meta-analysis, day length	18	5425452	5240349	6170333	ENSBTAG00000015894	WWOX	protein_coding
GxE meta-analysis, day length	18	5425976	5240349	6170333	ENSBTAG00000015894	WWOX	protein_coding
GxE meta-analysis, day length	18	5427144	5240349	6170333	ENSBTAG00000015894	WWOX	protein_coding
GxE meta-analysis, day length	18	5428508	5240349	6170333	ENSBTAG00000015894	WWOX	protein_coding
GxE meta-analysis, day length	18	5452787	5240349	6170333	ENSBTAG00000015894	WWOX	protein_coding
GxE meta-analysis, day length	18	5473877	5240349	6170333	ENSBTAG00000015894	WWOX	protein_coding
GxE meta-analysis, day length	18	5500811	5240349	6170333	ENSBTAG00000015894	WWOX	protein_coding
GxE meta-analysis, day length	18	5836501	5240349	6170333	ENSBTAG00000015894	WWOX	protein_coding
GxE meta-analysis, day length	18	5896609	5240349	6170333	ENSBTAG00000015894	WWOX	protein_coding
GxE meta-analysis, day length	18	5452787	5493574	5501805	ENSBTAG00000050959		protein_coding
GxE meta-analysis, day length	18	5473877	5493574	5501805	ENSBTAG00000050959		protein_coding
GxE meta-analysis, day length	18	5500811	5493574	5501805	ENSBTAG00000050959		protein_coding
Main effect, DEBVs	18	10062755	9350020	10154230	ENSBTAG00000034373	CDH13	protein_coding
Main effect, DEBVs	18	10341924	10285040	10339375	ENSBTAG00000012508	OSGIN1	protein_coding
Main effect, DEBVs	18	10373239	10285040	10339375	ENSBTAG00000012508	OSGIN1	protein_coding
Main effect, DEBVs	18	10384482	10285040	10339375	ENSBTAG00000012508	OSGIN1	protein_coding
Main effect, meta-analysis	18	10341924	10285040	10339375	ENSBTAG00000012508	OSGIN1	protein_coding
Main effect, meta-analysis	18	10373239	10285040	10339375	ENSBTAG00000012508	OSGIN1	protein_coding
Main effect, meta-analysis	18	10384482	10285040	10339375	ENSBTAG00000012508	OSGIN1	protein_coding
Main effect, DEBVs	18	10341924	10344784	10382141	ENSBTAG00000040086	SLC38A8	protein_coding
Main effect, DEBVs	18	10373239	10344784	10382141	ENSBTAG00000040086	SLC38A8	protein_coding
Main effect, DEBVs	18	10384482	10344784	10382141	ENSBTAG00000040086	SLC38A8	protein_coding
Main effect, DEBVs	18	10402654	10344784	10382141	ENSBTAG00000040086	SLC38A8	protein_coding
Main effect, DEBVs	18	10419868	10344784	10382141	ENSBTAG00000040086	SLC38A8	protein_coding
Main effect, meta-analysis	18	10341924	10344784	10382141	ENSBTAG00000040086	SLC38A8	protein_coding
Main effect, meta-analysis	18	10373239	10344784	10382141	ENSBTAG00000040086	SLC38A8	protein_coding
Main effect, meta-analysis	18	10384482	10344784	10382141	ENSBTAG00000040086	SLC38A8	protein_coding
Main effect, meta-analysis	18	10402654	10344784	10382141	ENSBTAG00000040086	SLC38A8	protein_coding
Main effect, meta-analysis	18	10419868	10344784	10382141	ENSBTAG00000040086	SLC38A8	protein_coding
Main effect, DEBVs	18	10341924	10389617	10434506	ENSBTAG00000010170	MBTPS1	protein_coding
Main effect, DEBVs	18	10373239	10389617	10434506	ENSBTAG00000010170	MBTPS1	protein_coding
Main effect, DEBVs	18	10384482	10389617	10434506	ENSBTAG00000010170	MBTPS1	protein_coding
Main effect, DEBVs	18	10402654	10389617	10434506	ENSBTAG00000010170	MBTPS1	protein_coding
Main effect, DEBVs	18	10419868	10389617	10434506	ENSBTAG00000010170	MBTPS1	protein_coding
Main effect, meta-analysis	18	10341924	10389617	10434506	ENSBTAG00000010170	MBTPS1	protein_coding
Main effect, meta-analysis	18	10373239	10389617	10434506	ENSBTAG00000010170	MBTPS1	protein_coding
Main effect, meta-analysis	18	10384482	10389617	10434506	ENSBTAG00000010170	MBTPS1	protein_coding
Main effect, meta-analysis	18	10402654	10389617	10434506	ENSBTAG00000010170	MBTPS1	protein_coding
Main effect, meta-analysis	18	10419868	10389617	10434506	ENSBTAG00000010170	MBTPS1	protein_coding
Main effect, DEBVs	18	10373239	10405697	10405815	ENSBTAG00000037239	5S_rRNA	rRNA
Main effect, DEBVs	18	10384482	10405697	10405815	ENSBTAG00000037239	5S_rRNA	rRNA
Main effect, DEBVs	18	10402654	10405697	10405815	ENSBTAG00000037239	5S_rRNA	rRNA
Main effect, DEBVs	18	10419868	10405697	10405815	ENSBTAG00000037239	5S_rRNA	rRNA
Main effect, meta-analysis	18	10373239	10405697	10405815	ENSBTAG00000037239	5S_rRNA	rRNA
Main effect, meta-analysis	18	10384482	10405697	10405815	ENSBTAG00000037239	5S_rRNA	rRNA
Main effect, meta-analysis	18	10402654	10405697	10405815	ENSBTAG00000037239	5S_rRNA	rRNA
Main effect, meta-analysis	18	10419868	10405697	10405815	ENSBTAG00000037239	5S_rRNA	rRNA
Main effect, DEBVs	18	10402654	10436689	10448454	ENSBTAG00000018770	HSDL1	protein_coding
Main effect, DEBVs	18	10419868	10436689	10448454	ENSBTAG00000018770	HSDL1	protein_coding
Main effect, meta-analysis	18	10402654	10436689	10448454	ENSBTAG00000018770	HSDL1	protein_coding
Main effect, meta-analysis	18	10419868	10436689	10448454	ENSBTAG00000018770	HSDL1	protein_coding
Main effect, DEBVs	18	10402654	10448568	10469494	ENSBTAG00000018771	DNAAF1	protein_coding
Main effect, DEBVs	18	10419868	10448568	10469494	ENSBTAG00000018771	DNAAF1	protein_coding
Main effect, meta-analysis	18	10402654	10448568	10469494	ENSBTAG00000018771	DNAAF1	protein_coding
Main effect, meta-analysis	18	10419868	10448568	10469494	ENSBTAG00000018771	DNAAF1	protein_coding
COJO of main effect meta-analysis	18	10521343	10469759	10479608	ENSBTAG00000018772	TAF1C	protein_coding
Main effect, DEBVs	18	10419868	10469759	10479608	ENSBTAG00000018772	TAF1C	protein_coding
Main effect, DEBVs	18	10521343	10469759	10479608	ENSBTAG00000018772	TAF1C	protein_coding
Main effect, DEBVs	18	10527395	10469759	10479608	ENSBTAG00000018772	TAF1C	protein_coding
Main effect, meta-analysis	18	10419868	10469759	10479608	ENSBTAG00000018772	TAF1C	protein_coding
Main effect, meta-analysis	18	10521343	10469759	10479608	ENSBTAG00000018772	TAF1C	protein_coding
Main effect, meta-analysis	18	10527395	10469759	10479608	ENSBTAG00000018772	TAF1C	protein_coding
COJO of main effect meta-analysis	18	10521343	10479601	10487540	ENSBTAG00000034283	ADAD2	protein_coding
Main effect, DEBVs	18	10521343	10479601	10487540	ENSBTAG00000034283	ADAD2	protein_coding
Main effect, DEBVs	18	10527395	10479601	10487540	ENSBTAG00000034283	ADAD2	protein_coding
Main effect, meta-analysis	18	10521343	10479601	10487540	ENSBTAG00000034283	ADAD2	protein_coding
Main effect, meta-analysis	18	10527395	10479601	10487540	ENSBTAG00000034283	ADAD2	protein_coding
COJO of main effect meta-analysis	18	10521343	10497903	10510536	ENSBTAG00000016695	KCNG4	protein_coding
Main effect, DEBVs	18	10521343	10497903	10510536	ENSBTAG00000016695	KCNG4	protein_coding
Main effect, DEBVs	18	10527395	10497903	10510536	ENSBTAG00000016695	KCNG4	protein_coding
Main effect, DEBVs	18	10538495	10497903	10510536	ENSBTAG00000016695	KCNG4	protein_coding
Main effect, DEBVs	18	10538777	10497903	10510536	ENSBTAG00000016695	KCNG4	protein_coding
Main effect, DEBVs	18	10539117	10497903	10510536	ENSBTAG00000016695	KCNG4	protein_coding
Main effect, meta-analysis	18	10521343	10497903	10510536	ENSBTAG00000016695	KCNG4	protein_coding
Main effect, meta-analysis	18	10527395	10497903	10510536	ENSBTAG00000016695	KCNG4	protein_coding
Main effect, meta-analysis	18	10538495	10497903	10510536	ENSBTAG00000016695	KCNG4	protein_coding
Main effect, meta-analysis	18	10539117	10497903	10510536	ENSBTAG00000016695	KCNG4	protein_coding
COJO of main effect meta-analysis	18	10521343	10520491	10581675	ENSBTAG00000049788	WFDC1	protein_coding
Main effect, DEBVs	18	10521343	10520491	10581675	ENSBTAG00000049788	WFDC1	protein_coding
Main effect, DEBVs	18	10527395	10520491	10581675	ENSBTAG00000049788	WFDC1	protein_coding
Main effect, DEBVs	18	10538495	10520491	10581675	ENSBTAG00000049788	WFDC1	protein_coding
Main effect, DEBVs	18	10538777	10520491	10581675	ENSBTAG00000049788	WFDC1	protein_coding
Main effect, DEBVs	18	10539117	10520491	10581675	ENSBTAG00000049788	WFDC1	protein_coding
Main effect, meta-analysis	18	10521343	10520491	10581675	ENSBTAG00000049788	WFDC1	protein_coding
Main effect, meta-analysis	18	10527395	10520491	10581675	ENSBTAG00000049788	WFDC1	protein_coding
Main effect, meta-analysis	18	10538495	10520491	10581675	ENSBTAG00000049788	WFDC1	protein_coding
Main effect, meta-analysis	18	10539117	10520491	10581675	ENSBTAG00000049788	WFDC1	protein_coding
GxE meta-analysis, day length	18	13358972	13298147	13327247	ENSBTAG00000006731	SLC7A5	protein_coding
GxE meta-analysis, day length	18	13358972	13345873	13368386	ENSBTAG00000010151	CA5A	protein_coding
GxE meta-analysis, day length	18	13358972	13381283	13450245	ENSBTAG00000023745	BANP	protein_coding
GxE meta-analysis, day length	18	34351829	34295106	34307715	ENSBTAG00000054627		protein_coding
GxE meta-analysis, day length	18	34351829	34308154	34330757	ENSBTAG00000032576	CMTM2	protein_coding
GxE meta-analysis, day length	18	34351829	34347229	34357747	ENSBTAG00000054188	CMTM3	protein_coding
GxE meta-analysis, day length	18	34351829	34357740	34436354	ENSBTAG00000001104	CMTM4	protein_coding
GxE meta-analysis, day length	18	42295928	42290413	42290530	ENSBTAG00000044724	SNORA70	snoRNA
GxE meta-analysis, day length	18	42295928	42319218	42319320	ENSBTAG00000044307	U6	snRNA
GxE meta-analysis, day length	18	60817273	60759305	60768024	ENSBTAG00000002290		protein_coding
GxE meta-analysis, day length	18	60817273	60856348	60866029	ENSBTAG00000040392	MGC139164	protein_coding
GxE meta-analysis, day length	19	5028098	5021192	5083084	ENSBTAG00000007013	TOM1L1	protein_coding
GxE meta-analysis, day length	19	10362706	10299297	10362632	ENSBTAG00000019806	YPEL2	protein_coding
GxE meta-analysis, day length	19	10362706	10388069	10396775	ENSBTAG00000049561		lncRNA
GxE meta-analysis, day length	19	10362706	10403579	10404250	ENSBTAG00000020774		protein_coding
GxE meta-analysis, day length	19	39053289	38989588	39004881	ENSBTAG00000001804	GPR179	protein_coding
GxE meta-analysis, day length	19	39053289	39011186	39036089	ENSBTAG00000008535	SOCS7	protein_coding
GxE meta-analysis, day length	19	39053289	39088363	39136166	ENSBTAG00000016911	ARHGAP23	protein_coding
GxE meta-analysis, day length	19	39118355	39088363	39136166	ENSBTAG00000016911	ARHGAP23	protein_coding
GxE meta-analysis, day length	19	39118355	39146536	39217469	ENSBTAG00000013469	SRCIN1	protein_coding
GxE meta-analysis, day length	19	39118355	39156838	39161459	ENSBTAG00000053767		protein_coding
Main effect, meta-analysis	19	45660322	45605688	45624227	ENSBTAG00000006785	ARF2	protein_coding
Main effect, DEBVs	19	48127953	48077622	48082227	ENSBTAG00000021061	PSMC5	protein_coding
Main effect, DEBVs	19	48128930	48077622	48082227	ENSBTAG00000021061	PSMC5	protein_coding
Main effect, DEBVs	19	48127953	48082267	48091889	ENSBTAG00000021062	SMARCD2	protein_coding
Main effect, DEBVs	19	48128930	48082267	48091889	ENSBTAG00000021062	SMARCD2	protein_coding
Main effect, DEBVs	19	48127953	48086371	48086469	ENSBTAG00000048610	bta-mir-10173	miRNA
Main effect, DEBVs	19	48128930	48086371	48086469	ENSBTAG00000048610	bta-mir-10173	miRNA
Main effect, DEBVs	19	48127953	48100055	48108406	ENSBTAG00000024947	TCAM1	protein_coding
Main effect, DEBVs	19	48128930	48100055	48108406	ENSBTAG00000024947	TCAM1	protein_coding
Main effect, DEBVs	19	48127953	48117957	48119752	ENSBTAG00000017220	GH1	protein_coding
Main effect, DEBVs	19	48128930	48117957	48119752	ENSBTAG00000017220	GH1	protein_coding
Main effect, DEBVs	19	48127953	48132030	48135645	ENSBTAG00000044204	CD79B	protein_coding
Main effect, DEBVs	19	48128930	48132030	48135645	ENSBTAG00000044204	CD79B	protein_coding
Main effect, DEBVs	19	48127953	48140003	48192876	ENSBTAG00000004770	SCN4A	protein_coding
Main effect, DEBVs	19	48128930	48140003	48192876	ENSBTAG00000004770	SCN4A	protein_coding
COJO of main effect meta-analysis	19	48398531	48273414	48350809	ENSBTAG00000016799	ERN1	protein_coding
Main effect, meta-analysis	19	48398531	48273414	48350809	ENSBTAG00000016799	ERN1	protein_coding
COJO of main effect meta-analysis	19	48398531	48366314	48366383	ENSBTAG00000042741	SNORD104	snoRNA
Main effect, meta-analysis	19	48398531	48366314	48366383	ENSBTAG00000042741	SNORD104	snoRNA
COJO of main effect meta-analysis	19	48398531	48366575	48366709	ENSBTAG00000042398		snoRNA
Main effect, meta-analysis	19	48398531	48366575	48366709	ENSBTAG00000042398		snoRNA
COJO of main effect meta-analysis	19	48398531	48366577	48366709	ENSBTAG00000052685	SNORA50C	snoRNA
Main effect, meta-analysis	19	48398531	48366577	48366709	ENSBTAG00000052685	SNORA50C	snoRNA
COJO of main effect meta-analysis	19	48398531	48368410	48482779	ENSBTAG00000004723	TEX2	protein_coding
Main effect, meta-analysis	19	48398531	48368410	48482779	ENSBTAG00000004723	TEX2	protein_coding
Main effect, DEBVs	19	49048131	48997281	49127850	ENSBTAG00000014598	BPTF	protein_coding
Main effect, DEBVs	19	49236253	49175977	49194768	ENSBTAG00000015951	NOL11	protein_coding
Main effect, DEBVs	19	49236729	49175977	49194768	ENSBTAG00000015951	NOL11	protein_coding
Main effect, DEBVs	19	49236253	49221296	49358241	ENSBTAG00000044065		protein_coding
Main effect, DEBVs	19	49236729	49221296	49358241	ENSBTAG00000044065		protein_coding
Main effect, DEBVs	19	49236253	49282797	49282907	ENSBTAG00000044269	U6	snRNA
Main effect, DEBVs	19	49236729	49282797	49282907	ENSBTAG00000044269	U6	snRNA
GxE meta-analysis, day length	19	56614939	56555365	56571477	ENSBTAG00000040042	GRIN2C	protein_coding
GxE meta-analysis, day length	19	56614939	56577202	56647063	ENSBTAG00000011389	TMEM104	protein_coding
GxE meta-analysis, day length	19	56614939	56648056	56652832	ENSBTAG00000053909	NAT9	protein_coding
GxE meta-analysis, day length	19	56614939	56653907	56671068	ENSBTAG00000011382	SLC9A3R1	protein_coding
GxE meta-analysis, day length	19	56614939	56659656	56659762	ENSBTAG00000051684	U6	snRNA
GxE meta-analysis, day length	19	57960409	57874966	58018225	ENSBTAG00000044195	SDK2	protein_coding
Main effect, DEBVs	19	58930026	58919579	58923174	ENSBTAG00000045824	SOX9	protein_coding
Main effect, meta-analysis	19	58944262	58919579	58923174	ENSBTAG00000045824	SOX9	protein_coding
Main effect, meta-analysis	19	58949027	58919579	58923174	ENSBTAG00000045824	SOX9	protein_coding
COJO of main effect meta-analysis	19	59091866	59035767	59071340	ENSBTAG00000051578		lncRNA
Main effect, DEBVs	19	59031592	59035767	59071340	ENSBTAG00000051578		lncRNA
Main effect, DEBVs	19	59042109	59035767	59071340	ENSBTAG00000051578		lncRNA
Main effect, DEBVs	19	59049072	59035767	59071340	ENSBTAG00000051578		lncRNA
Main effect, DEBVs	19	59058798	59035767	59071340	ENSBTAG00000051578		lncRNA
Main effect, DEBVs	19	59060008	59035767	59071340	ENSBTAG00000051578		lncRNA
Main effect, DEBVs	19	59062908	59035767	59071340	ENSBTAG00000051578		lncRNA
Main effect, DEBVs	19	59066604	59035767	59071340	ENSBTAG00000051578		lncRNA
Main effect, DEBVs	19	59069136	59035767	59071340	ENSBTAG00000051578		lncRNA
Main effect, DEBVs	19	59083455	59035767	59071340	ENSBTAG00000051578		lncRNA
Main effect, DEBVs	19	59084200	59035767	59071340	ENSBTAG00000051578		lncRNA
Main effect, DEBVs	19	59087943	59035767	59071340	ENSBTAG00000051578		lncRNA
Main effect, DEBVs	19	59091866	59035767	59071340	ENSBTAG00000051578		lncRNA
Main effect, DEBVs	19	59120248	59035767	59071340	ENSBTAG00000051578		lncRNA
Main effect, meta-analysis	19	59005190	59035767	59071340	ENSBTAG00000051578		lncRNA
Main effect, meta-analysis	19	59009634	59035767	59071340	ENSBTAG00000051578		lncRNA
Main effect, meta-analysis	19	59010199	59035767	59071340	ENSBTAG00000051578		lncRNA
Main effect, meta-analysis	19	59011273	59035767	59071340	ENSBTAG00000051578		lncRNA
Main effect, meta-analysis	19	59031592	59035767	59071340	ENSBTAG00000051578		lncRNA
Main effect, meta-analysis	19	59042109	59035767	59071340	ENSBTAG00000051578		lncRNA
Main effect, meta-analysis	19	59058798	59035767	59071340	ENSBTAG00000051578		lncRNA
Main effect, meta-analysis	19	59062908	59035767	59071340	ENSBTAG00000051578		lncRNA
Main effect, meta-analysis	19	59066604	59035767	59071340	ENSBTAG00000051578		lncRNA
Main effect, meta-analysis	19	59069136	59035767	59071340	ENSBTAG00000051578		lncRNA
Main effect, meta-analysis	19	59091866	59035767	59071340	ENSBTAG00000051578		lncRNA
Main effect, meta-analysis	19	59103428	59035767	59071340	ENSBTAG00000051578		lncRNA
Main effect, meta-analysis	19	59112204	59035767	59071340	ENSBTAG00000051578		lncRNA
Main effect, meta-analysis	19	59120248	59035767	59071340	ENSBTAG00000051578		lncRNA
Main effect, DEBVs	19	59271697	59234352	59236559	ENSBTAG00000053529		lncRNA
Main effect, DEBVs	19	59274219	59234352	59236559	ENSBTAG00000053529		lncRNA
Main effect, DEBVs	19	59275334	59234352	59236559	ENSBTAG00000053529		lncRNA
Main effect, DEBVs	19	59276797	59234352	59236559	ENSBTAG00000053529		lncRNA
Main effect, meta-analysis	19	59202424	59234352	59236559	ENSBTAG00000053529		lncRNA
Main effect, meta-analysis	19	59240867	59234352	59236559	ENSBTAG00000053529		lncRNA
Main effect, meta-analysis	19	59271697	59234352	59236559	ENSBTAG00000053529		lncRNA
Main effect, meta-analysis	19	59274219	59234352	59236559	ENSBTAG00000053529		lncRNA
Main effect, meta-analysis	19	59275334	59234352	59236559	ENSBTAG00000053529		lncRNA
Main effect, meta-analysis	19	59276797	59234352	59236559	ENSBTAG00000053529		lncRNA
GxE meta-analysis, day length	2	8999207	8891734	9020442	ENSBTAG00000008483	CALCRL	protein_coding
GxE meta-analysis, day length	2	9000640	8891734	9020442	ENSBTAG00000008483	CALCRL	protein_coding
GxE meta-analysis, day length	2	9003632	8891734	9020442	ENSBTAG00000008483	CALCRL	protein_coding
GxE meta-analysis, day length	2	9004095	8891734	9020442	ENSBTAG00000008483	CALCRL	protein_coding
GxE meta-analysis, day length	2	14994894	14945329	15081254	ENSBTAG00000009257	CERKL	protein_coding
GxE meta-analysis, day length	2	98334114	98327892	98467680	ENSBTAG00000016662	CPS1	protein_coding
GxE meta-analysis, day length	2	131592104	131485408	131837484	ENSBTAG00000040215	EIF4G3	protein_coding
Main effect, DEBVs	20	2351200	2373109	2373165	ENSBTAG00000053195	bta-mir-12032	miRNA
Main effect, meta-analysis	20	2351200	2373109	2373165	ENSBTAG00000053195	bta-mir-12032	miRNA
Main effect, DEBVs	20	2351200	2381094	2641564	ENSBTAG00000002865	KCNIP1	protein_coding
Main effect, meta-analysis	20	2351200	2381094	2641564	ENSBTAG00000002865	KCNIP1	protein_coding
COJO of main effect meta-analysis	20	3321480	3339868	3339972	ENSBTAG00000042429	U6	snRNA
Main effect, DEBVs	20	3321480	3339868	3339972	ENSBTAG00000042429	U6	snRNA
Main effect, meta-analysis	20	3321480	3339868	3339972	ENSBTAG00000042429	U6	snRNA
Main effect, meta-analysis	20	3355254	3339868	3339972	ENSBTAG00000042429	U6	snRNA
Main effect, meta-analysis	20	3358802	3339868	3339972	ENSBTAG00000042429	U6	snRNA
GxE meta-analysis, day length	20	4609314	4596395	4709455	ENSBTAG00000015955	ERGIC1	protein_coding
GxE meta-analysis, day length	20	4617648	4596395	4709455	ENSBTAG00000015955	ERGIC1	protein_coding
GxE meta-analysis, day length	20	4633738	4596395	4709455	ENSBTAG00000015955	ERGIC1	protein_coding
GxE meta-analysis, day length	20	4653700	4596395	4709455	ENSBTAG00000015955	ERGIC1	protein_coding
GxE meta-analysis, day length	20	4655604	4596395	4709455	ENSBTAG00000015955	ERGIC1	protein_coding
GxE meta-analysis, day length	20	7932382	7683041	7967728	ENSBTAG00000005633	ARHGEF28	protein_coding
GxE meta-analysis, day length	20	7934494	7683041	7967728	ENSBTAG00000005633	ARHGEF28	protein_coding
GxE meta-analysis, day length	20	7937085	7683041	7967728	ENSBTAG00000005633	ARHGEF28	protein_coding
GxE meta-analysis, day length	20	7939296	7683041	7967728	ENSBTAG00000005633	ARHGEF28	protein_coding
GxE meta-analysis, day length	20	41833974	41504814	41907383	ENSBTAG00000014455	PDZD2	protein_coding
GxE meta-analysis, day length	20	41845476	41504814	41907383	ENSBTAG00000014455	PDZD2	protein_coding
GxE meta-analysis, day length	20	56598776	56526791	56683260	ENSBTAG00000016444	RETREG1	protein_coding
GxE meta-analysis, day length	20	58688893	58644763	58864848	ENSBTAG00000005514	TRIO	protein_coding
GxE meta-analysis, day length	20	58742109	58644763	58864848	ENSBTAG00000005514	TRIO	protein_coding
GxE meta-analysis, day length	20	58745645	58644763	58864848	ENSBTAG00000005514	TRIO	protein_coding
GxE meta-analysis, day length	20	58748682	58644763	58864848	ENSBTAG00000005514	TRIO	protein_coding
GxE meta-analysis, day length	20	58762246	58644763	58864848	ENSBTAG00000005514	TRIO	protein_coding
GxE meta-analysis, day length	20	58792088	58644763	58864848	ENSBTAG00000005514	TRIO	protein_coding
GxE meta-analysis, day length	20	58796066	58644763	58864848	ENSBTAG00000005514	TRIO	protein_coding
GxE meta-analysis, day length	20	59139410	59187666	59187776	ENSBTAG00000043365	U6	snRNA
GxE meta-analysis, day length	20	62937830	62822982	62899935	ENSBTAG00000003536	MARCHF6	protein_coding
GxE meta-analysis, day length	20	62939252	62822982	62899935	ENSBTAG00000003536	MARCHF6	protein_coding
GxE meta-analysis, day length	20	62937830	62899624	62899699	ENSBTAG00000052061	bta-mir-6530	miRNA
GxE meta-analysis, day length	20	62939252	62899624	62899699	ENSBTAG00000052061	bta-mir-6530	miRNA
GxE meta-analysis, day length	20	62937830	62947915	62973176	ENSBTAG00000010801	CMBL	protein_coding
GxE meta-analysis, day length	20	62939252	62947915	62973176	ENSBTAG00000010801	CMBL	protein_coding
GxE meta-analysis, day length	20	62937830	62979746	62993754	ENSBTAG00000017889	CCT5	protein_coding
GxE meta-analysis, day length	20	62939252	62979746	62993754	ENSBTAG00000017889	CCT5	protein_coding
GxE meta-analysis, temperature	21	14587001	14523634	14595969	ENSBTAG00000048501	ST8SIA2	protein_coding
GxE meta-analysis, day length	21	22852264	22812055	22812202	ENSBTAG00000042777		snoRNA
GxE meta-analysis, day length	21	22852264	22839036	22842669	ENSBTAG00000000622	RPS17	protein_coding
GxE meta-analysis, day length	21	22852264	22846025	22955571	ENSBTAG00000000623	CPEB1	protein_coding
GxE meta-analysis, day length	21	33947420	33915674	33919476	ENSBTAG00000050048		lncRNA
GxE meta-analysis, day length	21	33947420	33923110	33930074	ENSBTAG00000000085	CYP1A2	protein_coding
GxE meta-analysis, day length	21	33947420	33951654	33955241	ENSBTAG00000001021	CYP1A1	protein_coding
GxE meta-analysis, day length	21	33947420	33991423	34046913	ENSBTAG00000007308	EDC3	protein_coding
GxE meta-analysis, day length	21	36670407	36714178	36879180	ENSBTAG00000002170	NOVA1	protein_coding
GxE meta-analysis, day length	21	36679440	36714178	36879180	ENSBTAG00000002170	NOVA1	protein_coding
GxE meta-analysis, day length	21	59693478	59656996	59658922	ENSBTAG00000051418		protein_coding
GxE meta-analysis, day length	21	59693478	59669039	59669145	ENSBTAG00000053480	U6	snRNA
GxE meta-analysis, day length	21	60596492	60548913	60552741	ENSBTAG00000019580	TCL1A	protein_coding
GxE meta-analysis, day length	22	7962413	7938983	7963277	ENSBTAG00000054240		lncRNA
GxE meta-analysis, day length	22	7962413	8004230	8004326	ENSBTAG00000028471	5S_rRNA	rRNA
GxE meta-analysis, day length	22	21572368	21523823	21876681	ENSBTAG00000020455	ITPR1	protein_coding
GxE meta-analysis, day length	22	21572368	21617366	21617723	ENSBTAG00000053973		misc_RNA
GxE meta-analysis, day length	22	23587052	23253383	23782266	ENSBTAG00000033225	CNTN4	protein_coding
COJO of main effect meta-analysis	22	25248456	24943531	25264487	ENSBTAG00000003592	CNTN6	protein_coding
GxE meta-analysis, day length	22	25010860	24943531	25264487	ENSBTAG00000003592	CNTN6	protein_coding
GxE meta-analysis, day length	22	25020999	24943531	25264487	ENSBTAG00000003592	CNTN6	protein_coding
GxE meta-analysis, day length	22	25025335	24943531	25264487	ENSBTAG00000003592	CNTN6	protein_coding
GxE meta-analysis, day length	22	25026120	24943531	25264487	ENSBTAG00000003592	CNTN6	protein_coding
GxE meta-analysis, day length	22	25026985	24943531	25264487	ENSBTAG00000003592	CNTN6	protein_coding
GxE meta-analysis, day length	22	25027759	24943531	25264487	ENSBTAG00000003592	CNTN6	protein_coding
GxE meta-analysis, day length	22	25030114	24943531	25264487	ENSBTAG00000003592	CNTN6	protein_coding
GxE meta-analysis, day length	22	25030759	24943531	25264487	ENSBTAG00000003592	CNTN6	protein_coding
GxE meta-analysis, day length	22	25031733	24943531	25264487	ENSBTAG00000003592	CNTN6	protein_coding
GxE meta-analysis, day length	22	25048847	24943531	25264487	ENSBTAG00000003592	CNTN6	protein_coding
GxE meta-analysis, day length	22	25065550	24943531	25264487	ENSBTAG00000003592	CNTN6	protein_coding
GxE meta-analysis, day length	22	25072235	24943531	25264487	ENSBTAG00000003592	CNTN6	protein_coding
GxE meta-analysis, day length	22	25074664	24943531	25264487	ENSBTAG00000003592	CNTN6	protein_coding
COJO of main effect meta-analysis	22	26909077	26935075	26935173	ENSBTAG00000044734	U6	snRNA
COJO of main effect meta-analysis	22	26945526	26935075	26935173	ENSBTAG00000044734	U6	snRNA
Main effect, meta-analysis	22	31346055	31285296	31402063	ENSBTAG00000048900	MDFIC2	protein_coding
Main effect, DEBVs	22	31647147	31617620	31843533	ENSBTAG00000006679	MITF	protein_coding
Main effect, meta-analysis	22	31601001	31617620	31843533	ENSBTAG00000006679	MITF	protein_coding
Main effect, meta-analysis	22	31608442	31617620	31843533	ENSBTAG00000006679	MITF	protein_coding
Main effect, meta-analysis	22	31647147	31617620	31843533	ENSBTAG00000006679	MITF	protein_coding
Main effect, meta-analysis	22	31651707	31617620	31843533	ENSBTAG00000006679	MITF	protein_coding
Main effect, meta-analysis	22	31653105	31617620	31843533	ENSBTAG00000006679	MITF	protein_coding
Main effect, meta-analysis	22	31807382	31617620	31843533	ENSBTAG00000006679	MITF	protein_coding
Main effect, DEBVs	22	32120539	32022449	32381786	ENSBTAG00000007624	FRMD4B	protein_coding
Main effect, DEBVs	22	32204981	32022449	32381786	ENSBTAG00000007624	FRMD4B	protein_coding
Main effect, DEBVs	22	32208077	32022449	32381786	ENSBTAG00000007624	FRMD4B	protein_coding
Main effect, DEBVs	22	32209610	32022449	32381786	ENSBTAG00000007624	FRMD4B	protein_coding
Main effect, meta-analysis	22	32120539	32022449	32381786	ENSBTAG00000007624	FRMD4B	protein_coding
Main effect, meta-analysis	22	32193088	32022449	32381786	ENSBTAG00000007624	FRMD4B	protein_coding
Main effect, meta-analysis	22	32204981	32022449	32381786	ENSBTAG00000007624	FRMD4B	protein_coding
Main effect, meta-analysis	22	32208077	32022449	32381786	ENSBTAG00000007624	FRMD4B	protein_coding
Main effect, meta-analysis	22	32209610	32022449	32381786	ENSBTAG00000007624	FRMD4B	protein_coding
Main effect, DEBVs	22	32120539	32169124	32174571	ENSBTAG00000013059		protein_coding
Main effect, DEBVs	22	32204981	32169124	32174571	ENSBTAG00000013059		protein_coding
Main effect, DEBVs	22	32208077	32169124	32174571	ENSBTAG00000013059		protein_coding
Main effect, DEBVs	22	32209610	32169124	32174571	ENSBTAG00000013059		protein_coding
Main effect, meta-analysis	22	32120539	32169124	32174571	ENSBTAG00000013059		protein_coding
Main effect, meta-analysis	22	32193088	32169124	32174571	ENSBTAG00000013059		protein_coding
Main effect, meta-analysis	22	32204981	32169124	32174571	ENSBTAG00000013059		protein_coding
Main effect, meta-analysis	22	32208077	32169124	32174571	ENSBTAG00000013059		protein_coding
Main effect, meta-analysis	22	32209610	32169124	32174571	ENSBTAG00000013059		protein_coding
COJO of main effect meta-analysis	22	32663366	32582496	32789965	ENSBTAG00000003110	TAFA4	protein_coding
Main effect, DEBVs	22	32663366	32582496	32789965	ENSBTAG00000003110	TAFA4	protein_coding
Main effect, DEBVs	22	32718597	32582496	32789965	ENSBTAG00000003110	TAFA4	protein_coding
Main effect, DEBVs	22	32721303	32582496	32789965	ENSBTAG00000003110	TAFA4	protein_coding
Main effect, meta-analysis	22	32663366	32582496	32789965	ENSBTAG00000003110	TAFA4	protein_coding
Main effect, meta-analysis	22	32718597	32582496	32789965	ENSBTAG00000003110	TAFA4	protein_coding
Main effect, meta-analysis	22	32721303	32582496	32789965	ENSBTAG00000003110	TAFA4	protein_coding
Main effect, meta-analysis	22	32781757	32582496	32789965	ENSBTAG00000003110	TAFA4	protein_coding
COJO of main effect meta-analysis	22	32663366	32651367	32773899	ENSBTAG00000049502		protein_coding
Main effect, DEBVs	22	32663366	32651367	32773899	ENSBTAG00000049502		protein_coding
Main effect, DEBVs	22	32718597	32651367	32773899	ENSBTAG00000049502		protein_coding
Main effect, DEBVs	22	32721303	32651367	32773899	ENSBTAG00000049502		protein_coding
Main effect, meta-analysis	22	32663366	32651367	32773899	ENSBTAG00000049502		protein_coding
Main effect, meta-analysis	22	32718597	32651367	32773899	ENSBTAG00000049502		protein_coding
Main effect, meta-analysis	22	32721303	32651367	32773899	ENSBTAG00000049502		protein_coding
Main effect, meta-analysis	22	32781757	32651367	32773899	ENSBTAG00000049502		protein_coding
Main effect, DEBVs	22	32979644	32966389	33471943	ENSBTAG00000019041	TAFA1	protein_coding
Main effect, meta-analysis	22	32979644	32966389	33471943	ENSBTAG00000019041	TAFA1	protein_coding
Main effect, DEBVs	22	32979644	32981125	33061928	ENSBTAG00000048492		protein_coding
Main effect, meta-analysis	22	32979644	32981125	33061928	ENSBTAG00000048492		protein_coding
Main effect, DEBVs	22	32979644	33012272	33012378	ENSBTAG00000049958	U6	snRNA
Main effect, meta-analysis	22	32979644	33012272	33012378	ENSBTAG00000049958	U6	snRNA
GxE meta-analysis, temperature	22	37841494	37781491	38082210	ENSBTAG00000000265	SYNPR	protein_coding
GxE meta-analysis, day length	22	47660525	47616203	47616393	ENSBTAG00000053819	U2	snRNA
GxE meta-analysis, day length	22	47666318	47616203	47616393	ENSBTAG00000053819	U2	snRNA
GxE meta-analysis, day length	22	47660525	47646509	47690569	ENSBTAG00000010863	DCP1A	protein_coding
GxE meta-analysis, day length	22	47666318	47646509	47690569	ENSBTAG00000010863	DCP1A	protein_coding
GxE meta-analysis, day length	22	47669633	47646509	47690569	ENSBTAG00000010863	DCP1A	protein_coding
GxE meta-analysis, day length	22	47660525	47693377	47694387	ENSBTAG00000052138		protein_coding
GxE meta-analysis, day length	22	47666318	47693377	47694387	ENSBTAG00000052138		protein_coding
GxE meta-analysis, day length	22	47669633	47693377	47694387	ENSBTAG00000052138		protein_coding
GxE meta-analysis, day length	22	47660525	47707405	47731710	ENSBTAG00000003758	TKT	protein_coding
GxE meta-analysis, day length	22	47666318	47707405	47731710	ENSBTAG00000003758	TKT	protein_coding
GxE meta-analysis, day length	22	47669633	47707405	47731710	ENSBTAG00000003758	TKT	protein_coding
GxE meta-analysis, day length	22	53440802	53336390	53403928	ENSBTAG00000015698	FYCO1	protein_coding
GxE meta-analysis, day length	22	53441383	53336390	53403928	ENSBTAG00000015698	FYCO1	protein_coding
GxE meta-analysis, day length	22	53442141	53336390	53403928	ENSBTAG00000015698	FYCO1	protein_coding
GxE meta-analysis, day length	22	53440802	53413330	53431445	ENSBTAG00000031348	CCR9	protein_coding
GxE meta-analysis, day length	22	53441383	53413330	53431445	ENSBTAG00000031348	CCR9	protein_coding
GxE meta-analysis, day length	22	53442141	53413330	53431445	ENSBTAG00000031348	CCR9	protein_coding
GxE meta-analysis, day length	22	53440802	53471326	53489385	ENSBTAG00000001484	LZTFL1	protein_coding
GxE meta-analysis, day length	22	53441383	53471326	53489385	ENSBTAG00000001484	LZTFL1	protein_coding
GxE meta-analysis, day length	22	53442141	53471326	53489385	ENSBTAG00000001484	LZTFL1	protein_coding
GxE meta-analysis, day length	22	53440802	53488975	53569073	ENSBTAG00000031340	SLC6A20	protein_coding
GxE meta-analysis, day length	22	53441383	53488975	53569073	ENSBTAG00000031340	SLC6A20	protein_coding
GxE meta-analysis, day length	22	53442141	53488975	53569073	ENSBTAG00000031340	SLC6A20	protein_coding
COJO of main effect meta-analysis	23	22556761	22527786	22544257	ENSBTAG00000008085	CRISP1	protein_coding
COJO of main effect meta-analysis	23	27157945	27112294	27125633	ENSBTAG00000048304		protein_coding
COJO of main effect meta-analysis	23	27157945	27139269	27146479	ENSBTAG00000023563		protein_coding
COJO of main effect meta-analysis	23	27157945	27171388	27196528	ENSBTAG00000025424	NOTCH4	protein_coding
COJO of main effect meta-analysis	23	27157945	27197567	27199347	ENSBTAG00000054438	GPSM3	protein_coding
COJO of main effect meta-analysis	23	27157945	27199606	27203174	ENSBTAG00000014421	PBX2	protein_coding
COJO of main effect meta-analysis	23	27157945	27206155	27209354	ENSBTAG00000014420	AGER	protein_coding
COJO of main effect meta-analysis	23	27294315	27252845	27254424	ENSBTAG00000037781	FKBPL	protein_coding
COJO of main effect meta-analysis	23	27294315	27254964	27264842	ENSBTAG00000008794	ATF6B	protein_coding
COJO of main effect meta-analysis	23	27294315	27279346	27326827	ENSBTAG00000001444	TNXB	protein_coding
COJO of main effect meta-analysis	23	27294315	27326531	27330230	ENSBTAG00000047039	CYP21	protein_coding
COJO of main effect meta-analysis	23	27294315	27333830	27348134	ENSBTAG00000006864		protein_coding
Main effect, DEBVs	23	36362939	36224039	36465322	ENSBTAG00000048544		lncRNA
Main effect, DEBVs	23	36461579	36224039	36465322	ENSBTAG00000048544		lncRNA
Main effect, DEBVs	23	36473573	36224039	36465322	ENSBTAG00000048544		lncRNA
Main effect, DEBVs	23	36476873	36224039	36465322	ENSBTAG00000048544		lncRNA
Main effect, DEBVs	23	36487089	36224039	36465322	ENSBTAG00000048544		lncRNA
Main effect, meta-analysis	23	36362939	36224039	36465322	ENSBTAG00000048544		lncRNA
Main effect, meta-analysis	23	36410494	36224039	36465322	ENSBTAG00000048544		lncRNA
Main effect, meta-analysis	23	36461579	36224039	36465322	ENSBTAG00000048544		lncRNA
Main effect, meta-analysis	23	36473573	36224039	36465322	ENSBTAG00000048544		lncRNA
Main effect, meta-analysis	23	36476873	36224039	36465322	ENSBTAG00000048544		lncRNA
Main effect, meta-analysis	23	36487089	36224039	36465322	ENSBTAG00000048544		lncRNA
Main effect, DEBVs	23	36461579	36493500	36516957	ENSBTAG00000050671		lncRNA
Main effect, DEBVs	23	36473573	36493500	36516957	ENSBTAG00000050671		lncRNA
Main effect, DEBVs	23	36476873	36493500	36516957	ENSBTAG00000050671		lncRNA
Main effect, DEBVs	23	36487089	36493500	36516957	ENSBTAG00000050671		lncRNA
Main effect, DEBVs	23	36550807	36493500	36516957	ENSBTAG00000050671		lncRNA
Main effect, meta-analysis	23	36461579	36493500	36516957	ENSBTAG00000050671		lncRNA
Main effect, meta-analysis	23	36473573	36493500	36516957	ENSBTAG00000050671		lncRNA
Main effect, meta-analysis	23	36476873	36493500	36516957	ENSBTAG00000050671		lncRNA
Main effect, meta-analysis	23	36487089	36493500	36516957	ENSBTAG00000050671		lncRNA
Main effect, meta-analysis	23	36550807	36493500	36516957	ENSBTAG00000050671		lncRNA
Main effect, DEBVs	23	36473573	36520669	36522538	ENSBTAG00000051245	SOX4	protein_coding
Main effect, DEBVs	23	36476873	36520669	36522538	ENSBTAG00000051245	SOX4	protein_coding
Main effect, DEBVs	23	36487089	36520669	36522538	ENSBTAG00000051245	SOX4	protein_coding
Main effect, DEBVs	23	36550807	36520669	36522538	ENSBTAG00000051245	SOX4	protein_coding
Main effect, meta-analysis	23	36473573	36520669	36522538	ENSBTAG00000051245	SOX4	protein_coding
Main effect, meta-analysis	23	36476873	36520669	36522538	ENSBTAG00000051245	SOX4	protein_coding
Main effect, meta-analysis	23	36487089	36520669	36522538	ENSBTAG00000051245	SOX4	protein_coding
Main effect, meta-analysis	23	36550807	36520669	36522538	ENSBTAG00000051245	SOX4	protein_coding
Main effect, DEBVs	23	36487089	36528065	36529103	ENSBTAG00000053076		lncRNA
Main effect, DEBVs	23	36550807	36528065	36529103	ENSBTAG00000053076		lncRNA
Main effect, meta-analysis	23	36487089	36528065	36529103	ENSBTAG00000053076		lncRNA
Main effect, meta-analysis	23	36550807	36528065	36529103	ENSBTAG00000053076		lncRNA
Main effect, DEBVs	23	36550807	36537388	36573775	ENSBTAG00000049335		lncRNA
Main effect, meta-analysis	23	36550807	36537388	36573775	ENSBTAG00000049335		lncRNA
Main effect, DEBVs	23	36630336	36666891	36669029	ENSBTAG00000053846		lncRNA
Main effect, DEBVs	23	36631850	36666891	36669029	ENSBTAG00000053846		lncRNA
Main effect, DEBVs	23	36632799	36666891	36669029	ENSBTAG00000053846		lncRNA
Main effect, DEBVs	23	36636452	36666891	36669029	ENSBTAG00000053846		lncRNA
Main effect, DEBVs	23	36678589	36666891	36669029	ENSBTAG00000053846		lncRNA
Main effect, meta-analysis	23	36630336	36666891	36669029	ENSBTAG00000053846		lncRNA
Main effect, meta-analysis	23	36631850	36666891	36669029	ENSBTAG00000053846		lncRNA
Main effect, meta-analysis	23	36632799	36666891	36669029	ENSBTAG00000053846		lncRNA
Main effect, meta-analysis	23	36633565	36666891	36669029	ENSBTAG00000053846		lncRNA
Main effect, meta-analysis	23	36636452	36666891	36669029	ENSBTAG00000053846		lncRNA
Main effect, meta-analysis	23	36678589	36666891	36669029	ENSBTAG00000053846		lncRNA
COJO of main effect meta-analysis	23	36788990	36745642	37444814	ENSBTAG00000025589	CDKAL1	protein_coding
COJO of main effect meta-analysis	23	36920778	36745642	37444814	ENSBTAG00000025589	CDKAL1	protein_coding
COJO of main effect meta-analysis	23	37029429	36745642	37444814	ENSBTAG00000025589	CDKAL1	protein_coding
COJO of main effect meta-analysis	23	37279602	36745642	37444814	ENSBTAG00000025589	CDKAL1	protein_coding
COJO of main effect meta-analysis	23	37311602	36745642	37444814	ENSBTAG00000025589	CDKAL1	protein_coding
COJO of main effect meta-analysis	23	37494624	36745642	37444814	ENSBTAG00000025589	CDKAL1	protein_coding
Main effect, DEBVs	23	37029429	36745642	37444814	ENSBTAG00000025589	CDKAL1	protein_coding
Main effect, DEBVs	23	37071156	36745642	37444814	ENSBTAG00000025589	CDKAL1	protein_coding
Main effect, DEBVs	23	37077780	36745642	37444814	ENSBTAG00000025589	CDKAL1	protein_coding
Main effect, DEBVs	23	37089590	36745642	37444814	ENSBTAG00000025589	CDKAL1	protein_coding
Main effect, DEBVs	23	37092596	36745642	37444814	ENSBTAG00000025589	CDKAL1	protein_coding
Main effect, DEBVs	23	37106836	36745642	37444814	ENSBTAG00000025589	CDKAL1	protein_coding
Main effect, DEBVs	23	37123086	36745642	37444814	ENSBTAG00000025589	CDKAL1	protein_coding
Main effect, DEBVs	23	37124333	36745642	37444814	ENSBTAG00000025589	CDKAL1	protein_coding
Main effect, DEBVs	23	37130694	36745642	37444814	ENSBTAG00000025589	CDKAL1	protein_coding
Main effect, DEBVs	23	37137667	36745642	37444814	ENSBTAG00000025589	CDKAL1	protein_coding
Main effect, DEBVs	23	37140128	36745642	37444814	ENSBTAG00000025589	CDKAL1	protein_coding
Main effect, DEBVs	23	37152424	36745642	37444814	ENSBTAG00000025589	CDKAL1	protein_coding
Main effect, DEBVs	23	37160116	36745642	37444814	ENSBTAG00000025589	CDKAL1	protein_coding
Main effect, DEBVs	23	37220454	36745642	37444814	ENSBTAG00000025589	CDKAL1	protein_coding
Main effect, DEBVs	23	37279602	36745642	37444814	ENSBTAG00000025589	CDKAL1	protein_coding
Main effect, meta-analysis	23	37029429	36745642	37444814	ENSBTAG00000025589	CDKAL1	protein_coding
Main effect, meta-analysis	23	37071156	36745642	37444814	ENSBTAG00000025589	CDKAL1	protein_coding
Main effect, meta-analysis	23	37077780	36745642	37444814	ENSBTAG00000025589	CDKAL1	protein_coding
Main effect, meta-analysis	23	37089590	36745642	37444814	ENSBTAG00000025589	CDKAL1	protein_coding
Main effect, meta-analysis	23	37092596	36745642	37444814	ENSBTAG00000025589	CDKAL1	protein_coding
Main effect, meta-analysis	23	37106836	36745642	37444814	ENSBTAG00000025589	CDKAL1	protein_coding
Main effect, meta-analysis	23	37123086	36745642	37444814	ENSBTAG00000025589	CDKAL1	protein_coding
Main effect, meta-analysis	23	37124333	36745642	37444814	ENSBTAG00000025589	CDKAL1	protein_coding
Main effect, meta-analysis	23	37130694	36745642	37444814	ENSBTAG00000025589	CDKAL1	protein_coding
Main effect, meta-analysis	23	37137667	36745642	37444814	ENSBTAG00000025589	CDKAL1	protein_coding
Main effect, meta-analysis	23	37140128	36745642	37444814	ENSBTAG00000025589	CDKAL1	protein_coding
Main effect, meta-analysis	23	37152424	36745642	37444814	ENSBTAG00000025589	CDKAL1	protein_coding
Main effect, meta-analysis	23	37160116	36745642	37444814	ENSBTAG00000025589	CDKAL1	protein_coding
Main effect, meta-analysis	23	37220454	36745642	37444814	ENSBTAG00000025589	CDKAL1	protein_coding
Main effect, meta-analysis	23	37279602	36745642	37444814	ENSBTAG00000025589	CDKAL1	protein_coding
COJO of main effect meta-analysis	23	37311602	37358587	37358840	ENSBTAG00000048474		pseudogene
COJO of main effect meta-analysis	23	37494624	37486847	37569408	ENSBTAG00000021045	E2F3	protein_coding
COJO of main effect meta-analysis	23	37573360	37486847	37569408	ENSBTAG00000021045	E2F3	protein_coding
Main effect, DEBVs	23	37573360	37486847	37569408	ENSBTAG00000021045	E2F3	protein_coding
Main effect, meta-analysis	23	37573360	37486847	37569408	ENSBTAG00000021045	E2F3	protein_coding
COJO of main effect meta-analysis	23	37573360	37614619	37614737	ENSBTAG00000028794	5S_rRNA	rRNA
Main effect, DEBVs	23	37573360	37614619	37614737	ENSBTAG00000028794	5S_rRNA	rRNA
Main effect, meta-analysis	23	37573360	37614619	37614737	ENSBTAG00000028794	5S_rRNA	rRNA
COJO of main effect meta-analysis	23	37696846	37723596	37834307	ENSBTAG00000016519	MBOAT1	protein_coding
Main effect, DEBVs	23	37707731	37723596	37834307	ENSBTAG00000016519	MBOAT1	protein_coding
Main effect, DEBVs	23	37710096	37723596	37834307	ENSBTAG00000016519	MBOAT1	protein_coding
Main effect, DEBVs	23	37749634	37723596	37834307	ENSBTAG00000016519	MBOAT1	protein_coding
Main effect, DEBVs	23	37760224	37723596	37834307	ENSBTAG00000016519	MBOAT1	protein_coding
Main effect, DEBVs	23	37778390	37723596	37834307	ENSBTAG00000016519	MBOAT1	protein_coding
Main effect, DEBVs	23	37785310	37723596	37834307	ENSBTAG00000016519	MBOAT1	protein_coding
Main effect, DEBVs	23	37823554	37723596	37834307	ENSBTAG00000016519	MBOAT1	protein_coding
Main effect, DEBVs	23	37833428	37723596	37834307	ENSBTAG00000016519	MBOAT1	protein_coding
Main effect, DEBVs	23	37833863	37723596	37834307	ENSBTAG00000016519	MBOAT1	protein_coding
Main effect, meta-analysis	23	37707731	37723596	37834307	ENSBTAG00000016519	MBOAT1	protein_coding
Main effect, meta-analysis	23	37710096	37723596	37834307	ENSBTAG00000016519	MBOAT1	protein_coding
Main effect, meta-analysis	23	37749634	37723596	37834307	ENSBTAG00000016519	MBOAT1	protein_coding
Main effect, meta-analysis	23	37760224	37723596	37834307	ENSBTAG00000016519	MBOAT1	protein_coding
Main effect, meta-analysis	23	37778390	37723596	37834307	ENSBTAG00000016519	MBOAT1	protein_coding
Main effect, meta-analysis	23	37823554	37723596	37834307	ENSBTAG00000016519	MBOAT1	protein_coding
Main effect, meta-analysis	23	37833428	37723596	37834307	ENSBTAG00000016519	MBOAT1	protein_coding
Main effect, meta-analysis	23	37833863	37723596	37834307	ENSBTAG00000016519	MBOAT1	protein_coding
Main effect, meta-analysis	23	37879447	37723596	37834307	ENSBTAG00000016519	MBOAT1	protein_coding
COJO of main effect meta-analysis	23	38566123	39006663	39006800	ENSBTAG00000043721	5S_rRNA	rRNA
COJO of main effect meta-analysis	23	39660422	39526102	39728514	ENSBTAG00000019217	KIF13A	protein_coding
Main effect, meta-analysis	23	40032741	39867875	40003014	ENSBTAG00000016924	CAP2	protein_coding
Main effect, meta-analysis	23	40032741	40056293	40067746	ENSBTAG00000015396	RBM24	protein_coding
Main effect, DEBVs	23	40362358	40394210	40394316	ENSBTAG00000043228	U6	snRNA
Main effect, meta-analysis	23	40345344	40394210	40394316	ENSBTAG00000043228	U6	snRNA
Main effect, meta-analysis	23	40349679	40394210	40394316	ENSBTAG00000043228	U6	snRNA
Main effect, meta-analysis	23	40362358	40394210	40394316	ENSBTAG00000043228	U6	snRNA
Main effect, meta-analysis	23	40386029	40394210	40394316	ENSBTAG00000043228	U6	snRNA
Main effect, meta-analysis	23	40386029	40414969	40528230	ENSBTAG00000048460		lncRNA
COJO of main effect meta-analysis	23	42106806	42117109	42150254	ENSBTAG00000053577		lncRNA
Main effect, meta-analysis	23	45666056	45614708	45637787	ENSBTAG00000001250	TFAP2A	protein_coding
COJO of main effect meta-analysis	23	48809313	48770091	48913854	ENSBTAG00000007268	F13A1	protein_coding
GxE meta-analysis, day length	24	8299448	8121426	8402158	ENSBTAG00000006726	CCDC102B	protein_coding
GxE meta-analysis, day length	24	14298004	14321178	14321244	ENSBTAG00000045111		snoRNA
GxE meta-analysis, day length	24	14298004	14321377	14321571	ENSBTAG00000053048		protein_coding
GxE meta-analysis, day length	24	20603786	20336299	20858181	ENSBTAG00000021581	FHOD3	protein_coding
GxE meta-analysis, day length	24	20607861	20336299	20858181	ENSBTAG00000021581	FHOD3	protein_coding
GxE meta-analysis, day length	24	20609729	20336299	20858181	ENSBTAG00000021581	FHOD3	protein_coding
GxE meta-analysis, day length	24	20611118	20336299	20858181	ENSBTAG00000021581	FHOD3	protein_coding
GxE meta-analysis, day length	24	20612214	20336299	20858181	ENSBTAG00000021581	FHOD3	protein_coding
GxE meta-analysis, day length	24	20613204	20336299	20858181	ENSBTAG00000021581	FHOD3	protein_coding
GxE meta-analysis, day length	24	20614836	20336299	20858181	ENSBTAG00000021581	FHOD3	protein_coding
GxE meta-analysis, day length	24	20677937	20336299	20858181	ENSBTAG00000021581	FHOD3	protein_coding
GxE meta-analysis, day length	24	20812511	20336299	20858181	ENSBTAG00000021581	FHOD3	protein_coding
GxE meta-analysis, day length	24	20821644	20336299	20858181	ENSBTAG00000021581	FHOD3	protein_coding
GxE meta-analysis, day length	24	20905952	20336299	20858181	ENSBTAG00000021581	FHOD3	protein_coding
GxE meta-analysis, day length	24	20812511	20762452	20762564	ENSBTAG00000036732	5S_rRNA	rRNA
GxE meta-analysis, day length	24	20812511	20840693	20840799	ENSBTAG00000042194	U6	snRNA
GxE meta-analysis, day length	24	20821644	20840693	20840799	ENSBTAG00000042194	U6	snRNA
GxE meta-analysis, day length	24	20905952	20888057	20946894	ENSBTAG00000012252	MOCOS	protein_coding
GxE meta-analysis, day length	24	20936540	20888057	20946894	ENSBTAG00000012252	MOCOS	protein_coding
GxE meta-analysis, day length	24	20960927	20888057	20946894	ENSBTAG00000012252	MOCOS	protein_coding
GxE meta-analysis, day length	24	20936540	20958748	21006451	ENSBTAG00000018954	ELP2	protein_coding
GxE meta-analysis, day length	24	20960927	20958748	21006451	ENSBTAG00000018954	ELP2	protein_coding
GxE meta-analysis, day length	24	21009248	20958748	21006451	ENSBTAG00000018954	ELP2	protein_coding
GxE meta-analysis, day length	24	20960927	21007215	21026670	ENSBTAG00000000998	SLC39A6	protein_coding
GxE meta-analysis, day length	24	21009248	21007215	21026670	ENSBTAG00000000998	SLC39A6	protein_coding
GxE meta-analysis, day length	24	21009248	21051655	21117141	ENSBTAG00000005497	RPRD1A	protein_coding
GxE meta-analysis, day length	24	21740513	21710349	21716048	ENSBTAG00000010255	ZNF24	protein_coding
GxE meta-analysis, day length	24	21740513	21736928	21785331	ENSBTAG00000010252	ZNF397	protein_coding
GxE meta-analysis, day length	24	21740513	21764568	21773605	ENSBTAG00000054149	ZSCAN30	protein_coding
GxE meta-analysis, day length	24	24481222	24384932	24499896	ENSBTAG00000020003	KLHL14	protein_coding
GxE meta-analysis, day length	24	25088581	25079284	25119123	ENSBTAG00000020160	RNF138	protein_coding
GxE meta-analysis, day length	24	25088581	25088899	25089045	ENSBTAG00000045379	U1	snRNA
GxE meta-analysis, day length	24	28455849	28485983	28486143	ENSBTAG00000028575	U1	snRNA
GxE meta-analysis, day length	24	28527756	28485983	28486143	ENSBTAG00000028575	U1	snRNA
GxE meta-analysis, day length	24	28618715	28655047	28904115	ENSBTAG00000021190	CDH2	protein_coding
GxE meta-analysis, day length	24	28622531	28655047	28904115	ENSBTAG00000021190	CDH2	protein_coding
GxE meta-analysis, day length	24	28795202	28655047	28904115	ENSBTAG00000021190	CDH2	protein_coding
GxE meta-analysis, day length	24	28800579	28655047	28904115	ENSBTAG00000021190	CDH2	protein_coding
GxE meta-analysis, day length	24	28801217	28655047	28904115	ENSBTAG00000021190	CDH2	protein_coding
GxE meta-analysis, day length	24	28801724	28655047	28904115	ENSBTAG00000021190	CDH2	protein_coding
GxE meta-analysis, day length	24	28806032	28655047	28904115	ENSBTAG00000021190	CDH2	protein_coding
GxE meta-analysis, day length	24	28860430	28655047	28904115	ENSBTAG00000021190	CDH2	protein_coding
GxE meta-analysis, day length	24	28862406	28655047	28904115	ENSBTAG00000021190	CDH2	protein_coding
GxE meta-analysis, day length	24	28862926	28655047	28904115	ENSBTAG00000021190	CDH2	protein_coding
GxE meta-analysis, day length	24	28894159	28655047	28904115	ENSBTAG00000021190	CDH2	protein_coding
GxE meta-analysis, day length	24	37801490	37577864	37876652	ENSBTAG00000005372	DLGAP1	protein_coding
GxE meta-analysis, day length	24	37806956	37577864	37876652	ENSBTAG00000005372	DLGAP1	protein_coding
GxE meta-analysis, day length	24	37809541	37577864	37876652	ENSBTAG00000005372	DLGAP1	protein_coding
GxE meta-analysis, day length	24	37815808	37577864	37876652	ENSBTAG00000005372	DLGAP1	protein_coding
GxE meta-analysis, day length	24	37817252	37577864	37876652	ENSBTAG00000005372	DLGAP1	protein_coding
GxE meta-analysis, day length	24	37831557	37577864	37876652	ENSBTAG00000005372	DLGAP1	protein_coding
GxE meta-analysis, day length	24	37801490	37752308	37752436	ENSBTAG00000045020	SNORA70	snoRNA
GxE meta-analysis, day length	24	52308879	52200944	53036688	ENSBTAG00000048378	DCC	protein_coding
GxE meta-analysis, day length	24	58400076	58381338	58609120	ENSBTAG00000008723	CCBE1	protein_coding
GxE meta-analysis, day length	24	58432065	58381338	58609120	ENSBTAG00000008723	CCBE1	protein_coding
GxE meta-analysis, day length	24	60354563	60310688	60311302	ENSBTAG00000050028	RNF152	protein_coding
GxE meta-analysis, day length	24	61436518	61396513	61588241	ENSBTAG00000019302	BCL2	protein_coding
GxE meta-analysis, day length	25	18091566	18032878	18077429	ENSBTAG00000016434	PDILT	protein_coding
GxE meta-analysis, day length	25	18091566	18090665	18119714	ENSBTAG00000037449	ACSM5	protein_coding
GxE meta-analysis, day length	25	18949188	18722951	18915484	ENSBTAG00000018560	DNAH3	protein_coding
GxE meta-analysis, day length	25	18949188	18938580	18971386	ENSBTAG00000052139		protein_coding
GxE meta-analysis, day length	25	18949188	18976399	18992785	ENSBTAG00000018562	TMEM159	protein_coding
GxE meta-analysis, day length	25	19106568	19058918	19070775	ENSBTAG00000009837	ANKS4B	protein_coding
GxE meta-analysis, day length	25	19106568	19074616	19098173	ENSBTAG00000009842	CRYM	protein_coding
GxE meta-analysis, day length	25	19106568	19137329	19374948	ENSBTAG00000006717		protein_coding
GxE meta-analysis, day length	25	19269767	19137329	19374948	ENSBTAG00000006717		protein_coding
GxE meta-analysis, day length	25	19474392	19423751	19623818	ENSBTAG00000035915		protein_coding
GxE meta-analysis, day length	25	22783608	22696952	22766564	ENSBTAG00000013169	LCMT1	protein_coding
GxE meta-analysis, day length	25	22783608	22758640	22762868	ENSBTAG00000053230		protein_coding
GxE meta-analysis, day length	25	22783608	22801765	22811948	ENSBTAG00000020184	AQP8	protein_coding
GxE meta-analysis, day length	25	22783608	22823163	22836634	ENSBTAG00000011162	ZKSCAN2	protein_coding
GxE meta-analysis, day length	25	22783608	22825866	22826863	ENSBTAG00000054328		protein_coding
GxE meta-analysis, day length	25	33468334	33446069	33447713	ENSBTAG00000014810	TMEM270	protein_coding
GxE meta-analysis, day length	25	33473370	33446069	33447713	ENSBTAG00000014810	TMEM270	protein_coding
GxE meta-analysis, day length	25	33473984	33446069	33447713	ENSBTAG00000014810	TMEM270	protein_coding
GxE meta-analysis, day length	25	33475367	33446069	33447713	ENSBTAG00000014810	TMEM270	protein_coding
GxE meta-analysis, day length	25	33476856	33446069	33447713	ENSBTAG00000014810	TMEM270	protein_coding
GxE meta-analysis, day length	25	33478120	33446069	33447713	ENSBTAG00000014810	TMEM270	protein_coding
GxE meta-analysis, day length	25	33480294	33446069	33447713	ENSBTAG00000014810	TMEM270	protein_coding
GxE meta-analysis, day length	25	33481343	33446069	33447713	ENSBTAG00000014810	TMEM270	protein_coding
GxE meta-analysis, day length	25	33485569	33446069	33447713	ENSBTAG00000014810	TMEM270	protein_coding
GxE meta-analysis, day length	25	33486436	33446069	33447713	ENSBTAG00000014810	TMEM270	protein_coding
GxE meta-analysis, day length	25	33468334	33463620	33464838	ENSBTAG00000051532		protein_coding
GxE meta-analysis, day length	25	33473370	33463620	33464838	ENSBTAG00000051532		protein_coding
GxE meta-analysis, day length	25	33473984	33463620	33464838	ENSBTAG00000051532		protein_coding
GxE meta-analysis, day length	25	33475367	33463620	33464838	ENSBTAG00000051532		protein_coding
GxE meta-analysis, day length	25	33476856	33463620	33464838	ENSBTAG00000051532		protein_coding
GxE meta-analysis, day length	25	33478120	33463620	33464838	ENSBTAG00000051532		protein_coding
GxE meta-analysis, day length	25	33480294	33463620	33464838	ENSBTAG00000051532		protein_coding
GxE meta-analysis, day length	25	33481343	33463620	33464838	ENSBTAG00000051532		protein_coding
GxE meta-analysis, day length	25	33485569	33463620	33464838	ENSBTAG00000051532		protein_coding
GxE meta-analysis, day length	25	33486436	33463620	33464838	ENSBTAG00000051532		protein_coding
GxE meta-analysis, day length	25	33468334	33472201	33476894	ENSBTAG00000001374	METTL27	protein_coding
GxE meta-analysis, day length	25	33473370	33472201	33476894	ENSBTAG00000001374	METTL27	protein_coding
GxE meta-analysis, day length	25	33473984	33472201	33476894	ENSBTAG00000001374	METTL27	protein_coding
GxE meta-analysis, day length	25	33475367	33472201	33476894	ENSBTAG00000001374	METTL27	protein_coding
GxE meta-analysis, day length	25	33476856	33472201	33476894	ENSBTAG00000001374	METTL27	protein_coding
GxE meta-analysis, day length	25	33478120	33472201	33476894	ENSBTAG00000001374	METTL27	protein_coding
GxE meta-analysis, day length	25	33480294	33472201	33476894	ENSBTAG00000001374	METTL27	protein_coding
GxE meta-analysis, day length	25	33481343	33472201	33476894	ENSBTAG00000001374	METTL27	protein_coding
GxE meta-analysis, day length	25	33485569	33472201	33476894	ENSBTAG00000001374	METTL27	protein_coding
GxE meta-analysis, day length	25	33486436	33472201	33476894	ENSBTAG00000001374	METTL27	protein_coding
GxE meta-analysis, day length	25	33468334	33477756	33479301	ENSBTAG00000026278	CLDN4	protein_coding
GxE meta-analysis, day length	25	33473370	33477756	33479301	ENSBTAG00000026278	CLDN4	protein_coding
GxE meta-analysis, day length	25	33473984	33477756	33479301	ENSBTAG00000026278	CLDN4	protein_coding
GxE meta-analysis, day length	25	33475367	33477756	33479301	ENSBTAG00000026278	CLDN4	protein_coding
GxE meta-analysis, day length	25	33476856	33477756	33479301	ENSBTAG00000026278	CLDN4	protein_coding
GxE meta-analysis, day length	25	33478120	33477756	33479301	ENSBTAG00000026278	CLDN4	protein_coding
GxE meta-analysis, day length	25	33480294	33477756	33479301	ENSBTAG00000026278	CLDN4	protein_coding
GxE meta-analysis, day length	25	33481343	33477756	33479301	ENSBTAG00000026278	CLDN4	protein_coding
GxE meta-analysis, day length	25	33485569	33477756	33479301	ENSBTAG00000026278	CLDN4	protein_coding
GxE meta-analysis, day length	25	33486436	33477756	33479301	ENSBTAG00000026278	CLDN4	protein_coding
GxE meta-analysis, day length	25	33468334	33507968	33509181	ENSBTAG00000040432	CLDN3	protein_coding
GxE meta-analysis, day length	25	33473370	33507968	33509181	ENSBTAG00000040432	CLDN3	protein_coding
GxE meta-analysis, day length	25	33473984	33507968	33509181	ENSBTAG00000040432	CLDN3	protein_coding
GxE meta-analysis, day length	25	33475367	33507968	33509181	ENSBTAG00000040432	CLDN3	protein_coding
GxE meta-analysis, day length	25	33476856	33507968	33509181	ENSBTAG00000040432	CLDN3	protein_coding
GxE meta-analysis, day length	25	33478120	33507968	33509181	ENSBTAG00000040432	CLDN3	protein_coding
GxE meta-analysis, day length	25	33480294	33507968	33509181	ENSBTAG00000040432	CLDN3	protein_coding
GxE meta-analysis, day length	25	33481343	33507968	33509181	ENSBTAG00000040432	CLDN3	protein_coding
GxE meta-analysis, day length	25	33485569	33507968	33509181	ENSBTAG00000040432	CLDN3	protein_coding
GxE meta-analysis, day length	25	33486436	33507968	33509181	ENSBTAG00000040432	CLDN3	protein_coding
GxE meta-analysis, day length	25	33481343	33530965	33533374	ENSBTAG00000010339	ABHD11	protein_coding
GxE meta-analysis, day length	25	33485569	33530965	33533374	ENSBTAG00000010339	ABHD11	protein_coding
GxE meta-analysis, day length	25	33486436	33530965	33533374	ENSBTAG00000010339	ABHD11	protein_coding
GxE meta-analysis, day length	25	33669051	33613971	33632441	ENSBTAG00000009153	MLXIPL	protein_coding
GxE meta-analysis, day length	25	33669051	33639559	33645465	ENSBTAG00000000321	TBL2	protein_coding
GxE meta-analysis, day length	25	33669051	33651490	33669383	ENSBTAG00000020544	BCL7B	protein_coding
GxE meta-analysis, day length	25	33669051	33673612	33729479	ENSBTAG00000005197	BAZ1B	protein_coding
GxE meta-analysis, day length	25	33759601	33673612	33729479	ENSBTAG00000005197	BAZ1B	protein_coding
GxE meta-analysis, day length	25	33669051	33715107	33715255	ENSBTAG00000044552	7SK	misc_RNA
GxE meta-analysis, day length	25	33759601	33715107	33715255	ENSBTAG00000044552	7SK	misc_RNA
GxE meta-analysis, day length	25	33759601	33728953	33736376	ENSBTAG00000051341	FZD9	protein_coding
GxE meta-analysis, day length	25	33759601	33778901	33800968	ENSBTAG00000002253	FKBP6	protein_coding
GxE meta-analysis, day length	25	33759601	33808726	33816136	ENSBTAG00000005798	TRIM50	protein_coding
GxE meta-analysis, day length	25	34042946	33881985	34015826	ENSBTAG00000000781	HIP1	protein_coding
GxE meta-analysis, day length	25	34042946	34038531	34043143	ENSBTAG00000052510	CCL26	protein_coding
GxE meta-analysis, day length	25	34042946	34065905	34069221	ENSBTAG00000026275	CCL24	protein_coding
GxE meta-analysis, day length	26	23158206	23107885	23250604	ENSBTAG00000021068	SUFU	protein_coding
GxE meta-analysis, day length	27	35929590	35579543	35955896	ENSBTAG00000017420	ZMAT4	protein_coding
GxE meta-analysis, day length	27	35942863	35579543	35955896	ENSBTAG00000017420	ZMAT4	protein_coding
GxE meta-analysis, day length	27	35946727	35579543	35955896	ENSBTAG00000017420	ZMAT4	protein_coding
GxE meta-analysis, day length	27	35947606	35579543	35955896	ENSBTAG00000017420	ZMAT4	protein_coding
GxE meta-analysis, day length	27	35948640	35579543	35955896	ENSBTAG00000017420	ZMAT4	protein_coding
GxE meta-analysis, day length	27	35949771	35579543	35955896	ENSBTAG00000017420	ZMAT4	protein_coding
GxE meta-analysis, day length	27	35950731	35579543	35955896	ENSBTAG00000017420	ZMAT4	protein_coding
GxE meta-analysis, day length	27	35960002	35579543	35955896	ENSBTAG00000017420	ZMAT4	protein_coding
GxE meta-analysis, day length	27	37244518	37192520	37217387	ENSBTAG00000000225	POLB	protein_coding
GxE meta-analysis, day length	27	37244518	37218555	37221940	ENSBTAG00000000226	DKK4	protein_coding
GxE meta-analysis, day length	27	37244518	37235271	37246636	ENSBTAG00000014068	VDAC3	protein_coding
GxE meta-analysis, day length	27	37244518	37252190	37363184	ENSBTAG00000014861	SLC20A2	protein_coding
GxE meta-analysis, day length	27	37725521	37703749	37727639	ENSBTAG00000003201	FNTA	protein_coding
GxE meta-analysis, day length	27	37725521	37734906	37749415	ENSBTAG00000003649	POMK	protein_coding
GxE meta-analysis, day length	27	37725521	37757054	37790179	ENSBTAG00000033182	HGSNAT	protein_coding
GxE meta-analysis, day length	27	38439937	38463380	38464981	ENSBTAG00000051902		protein_coding
GxE meta-analysis, day length	27	38450663	38463380	38464981	ENSBTAG00000051902		protein_coding
GxE meta-analysis, day length	27	38642434	38533613	38950549	ENSBTAG00000033137	PSD3	protein_coding
GxE meta-analysis, day length	27	38647170	38533613	38950549	ENSBTAG00000033137	PSD3	protein_coding
GxE meta-analysis, day length	27	38664453	38533613	38950549	ENSBTAG00000033137	PSD3	protein_coding
GxE meta-analysis, day length	28	18095416	17916578	18109450	ENSBTAG00000051333	ARID5B	protein_coding
GxE meta-analysis, day length	28	29742793	29682252	29697213	ENSBTAG00000012657	ZSWIM8	protein_coding
GxE meta-analysis, day length	28	29742793	29696608	29705236	ENSBTAG00000012664	NDST2	protein_coding
GxE meta-analysis, day length	28	29742793	29705563	29761013	ENSBTAG00000012667	CAMK2G	protein_coding
GxE meta-analysis, day length	28	29742793	29791112	29799836	ENSBTAG00000005947	PLAU	protein_coding
GxE meta-analysis, day length	28	32921830	32616314	33387186	ENSBTAG00000013300	KCNMA1	protein_coding
GxE meta-analysis, day length	29	17443111	16813276	17402612	ENSBTAG00000007439	TENM4	protein_coding
GxE meta-analysis, day length	29	17443111	17406353	17422378	ENSBTAG00000040202		protein_coding
GxE meta-analysis, day length	29	17443111	17454198	17591609	ENSBTAG00000039943	NARS2	protein_coding
GxE meta-analysis, day length	29	29420905	29322677	29419487	ENSBTAG00000009315	CDON	protein_coding
GxE meta-analysis, day length	29	29435177	29322677	29419487	ENSBTAG00000009315	CDON	protein_coding
GxE meta-analysis, temperature	29	32246735	32214439	32244810	ENSBTAG00000000008	KCNJ1	protein_coding
GxE meta-analysis, temperature	29	32246735	32262390	32290687	ENSBTAG00000006902	KCNJ5	protein_coding
GxE meta-analysis, day length	3	1034522	915375	997233	ENSBTAG00000002823	MPZL1	protein_coding
GxE meta-analysis, day length	3	1034522	1011191	1083046	ENSBTAG00000014151	RCSD1	protein_coding
GxE meta-analysis, day length	3	3277549	3220577	3249677	ENSBTAG00000017852	ALDH9A1	protein_coding
GxE meta-analysis, day length	3	3280281	3220577	3249677	ENSBTAG00000017852	ALDH9A1	protein_coding
GxE meta-analysis, day length	3	3286169	3220577	3249677	ENSBTAG00000017852	ALDH9A1	protein_coding
GxE meta-analysis, day length	3	3286737	3220577	3249677	ENSBTAG00000017852	ALDH9A1	protein_coding
GxE meta-analysis, day length	3	3277549	3264993	3288716	ENSBTAG00000010265	MGST3	protein_coding
GxE meta-analysis, day length	3	3280281	3264993	3288716	ENSBTAG00000010265	MGST3	protein_coding
GxE meta-analysis, day length	3	3286169	3264993	3288716	ENSBTAG00000010265	MGST3	protein_coding
GxE meta-analysis, day length	3	3286737	3264993	3288716	ENSBTAG00000010265	MGST3	protein_coding
GxE meta-analysis, day length	3	4171284	4147294	4246502	ENSBTAG00000013801	PBX1	protein_coding
GxE meta-analysis, day length	3	4175142	4147294	4246502	ENSBTAG00000013801	PBX1	protein_coding
GxE meta-analysis, day length	3	4171284	4194378	4380142	ENSBTAG00000053215		protein_coding
GxE meta-analysis, day length	3	4175142	4194378	4380142	ENSBTAG00000053215		protein_coding
GxE meta-analysis, day length	3	4422500	4194378	4380142	ENSBTAG00000053215		protein_coding
GxE meta-analysis, day length	3	4422500	4460507	4460603	ENSBTAG00000044756	5S_rRNA	rRNA
GxE meta-analysis, day length	3	4487797	4460507	4460603	ENSBTAG00000044756	5S_rRNA	rRNA
GxE meta-analysis, day length	3	4487797	4476765	4481112	ENSBTAG00000054238		protein_coding
GxE meta-analysis, day length	3	7898879	7851912	7861112	ENSBTAG00000021754	DUSP12	protein_coding
GxE meta-analysis, day length	3	7901214	7851912	7861112	ENSBTAG00000021754	DUSP12	protein_coding
GxE meta-analysis, day length	3	7901794	7851912	7861112	ENSBTAG00000021754	DUSP12	protein_coding
GxE meta-analysis, day length	3	7898879	7884632	7889585	ENSBTAG00000014580	FCRLB	protein_coding
GxE meta-analysis, day length	3	7901214	7884632	7889585	ENSBTAG00000014580	FCRLB	protein_coding
GxE meta-analysis, day length	3	7901794	7884632	7889585	ENSBTAG00000014580	FCRLB	protein_coding
GxE meta-analysis, day length	3	7912223	7884632	7889585	ENSBTAG00000014580	FCRLB	protein_coding
GxE meta-analysis, day length	3	7921752	7884632	7889585	ENSBTAG00000014580	FCRLB	protein_coding
GxE meta-analysis, day length	3	7898879	7901534	7907964	ENSBTAG00000034159	FCRLA	protein_coding
GxE meta-analysis, day length	3	7901214	7901534	7907964	ENSBTAG00000034159	FCRLA	protein_coding
GxE meta-analysis, day length	3	7901794	7901534	7907964	ENSBTAG00000034159	FCRLA	protein_coding
GxE meta-analysis, day length	3	7912223	7901534	7907964	ENSBTAG00000034159	FCRLA	protein_coding
GxE meta-analysis, day length	3	7921752	7901534	7907964	ENSBTAG00000034159	FCRLA	protein_coding
GxE meta-analysis, day length	3	7898879	7931201	7947765	ENSBTAG00000021842	FCGR2B	protein_coding
GxE meta-analysis, day length	3	7901214	7931201	7947765	ENSBTAG00000021842	FCGR2B	protein_coding
GxE meta-analysis, day length	3	7901794	7931201	7947765	ENSBTAG00000021842	FCGR2B	protein_coding
GxE meta-analysis, day length	3	7912223	7931201	7947765	ENSBTAG00000021842	FCGR2B	protein_coding
GxE meta-analysis, day length	3	7921752	7931201	7947765	ENSBTAG00000021842	FCGR2B	protein_coding
GxE meta-analysis, day length	3	7898879	7932273	7932355	ENSBTAG00000048656	bta-mir-2285t	miRNA
GxE meta-analysis, day length	3	7901214	7932273	7932355	ENSBTAG00000048656	bta-mir-2285t	miRNA
GxE meta-analysis, day length	3	7901794	7932273	7932355	ENSBTAG00000048656	bta-mir-2285t	miRNA
GxE meta-analysis, day length	3	7912223	7932273	7932355	ENSBTAG00000048656	bta-mir-2285t	miRNA
GxE meta-analysis, day length	3	7921752	7932273	7932355	ENSBTAG00000048656	bta-mir-2285t	miRNA
GxE meta-analysis, day length	3	8174932	8143059	8175606	ENSBTAG00000015856	CFAP126	protein_coding
GxE meta-analysis, day length	3	8208143	8143059	8175606	ENSBTAG00000015856	CFAP126	protein_coding
GxE meta-analysis, day length	3	8213109	8143059	8175606	ENSBTAG00000015856	CFAP126	protein_coding
GxE meta-analysis, day length	3	8174932	8177617	8208058	ENSBTAG00000015853	SDHC	protein_coding
GxE meta-analysis, day length	3	8208143	8177617	8208058	ENSBTAG00000015853	SDHC	protein_coding
GxE meta-analysis, day length	3	8213109	8177617	8208058	ENSBTAG00000015853	SDHC	protein_coding
GxE meta-analysis, day length	3	8231671	8177617	8208058	ENSBTAG00000015853	SDHC	protein_coding
GxE meta-analysis, day length	3	8174932	8211117	8216095	ENSBTAG00000033835	MPZ	protein_coding
GxE meta-analysis, day length	3	8208143	8211117	8216095	ENSBTAG00000033835	MPZ	protein_coding
GxE meta-analysis, day length	3	8213109	8211117	8216095	ENSBTAG00000033835	MPZ	protein_coding
GxE meta-analysis, day length	3	8231671	8211117	8216095	ENSBTAG00000033835	MPZ	protein_coding
GxE meta-analysis, day length	3	8208143	8231447	8258195	ENSBTAG00000040512	PCP4L1	protein_coding
GxE meta-analysis, day length	3	8213109	8231447	8258195	ENSBTAG00000040512	PCP4L1	protein_coding
GxE meta-analysis, day length	3	8231671	8231447	8258195	ENSBTAG00000040512	PCP4L1	protein_coding
GxE meta-analysis, day length	3	8231671	8271660	8276977	ENSBTAG00000009215	NR1I3	protein_coding
GxE meta-analysis, day length	3	8231671	8275799	8280141	ENSBTAG00000009213	TOMM40L	protein_coding
GxE meta-analysis, day length	3	9874711	9825348	9833376	ENSBTAG00000010670	VSIG8	protein_coding
GxE meta-analysis, day length	3	9874711	9834671	9834832	ENSBTAG00000028229	U1	snRNA
GxE meta-analysis, day length	3	9874711	9850404	9860647	ENSBTAG00000016698	SLAMF8	protein_coding
GxE meta-analysis, day length	3	9874711	9870119	9891157	ENSBTAG00000017786	FCRL6	protein_coding
GxE meta-analysis, day length	3	9874711	9912927	9914349	ENSBTAG00000004776	DUSP23	protein_coding
GxE meta-analysis, day length	3	17960397	17924015	17931004	ENSBTAG00000055126	LCE1B	protein_coding
GxE meta-analysis, day length	3	17975427	17924015	17931004	ENSBTAG00000055126	LCE1B	protein_coding
GxE meta-analysis, day length	3	17960397	17938335	17945358	ENSBTAG00000052594		protein_coding
GxE meta-analysis, day length	3	17975427	17938335	17945358	ENSBTAG00000052594		protein_coding
GxE meta-analysis, day length	3	17982124	17938335	17945358	ENSBTAG00000052594		protein_coding
GxE meta-analysis, day length	3	17987836	17938335	17945358	ENSBTAG00000052594		protein_coding
GxE meta-analysis, day length	3	17990096	17938335	17945358	ENSBTAG00000052594		protein_coding
GxE meta-analysis, day length	3	17960397	17979807	17987542	ENSBTAG00000053743		protein_coding
GxE meta-analysis, day length	3	17975427	17979807	17987542	ENSBTAG00000053743		protein_coding
GxE meta-analysis, day length	3	17982124	17979807	17987542	ENSBTAG00000053743		protein_coding
GxE meta-analysis, day length	3	17987836	17979807	17987542	ENSBTAG00000053743		protein_coding
GxE meta-analysis, day length	3	17990096	17979807	17987542	ENSBTAG00000053743		protein_coding
GxE meta-analysis, day length	3	18000005	17979807	17987542	ENSBTAG00000053743		protein_coding
GxE meta-analysis, day length	3	18001801	17979807	17987542	ENSBTAG00000053743		protein_coding
GxE meta-analysis, day length	3	18006952	17979807	17987542	ENSBTAG00000053743		protein_coding
GxE meta-analysis, day length	3	17960397	17998705	18007361	ENSBTAG00000054620		protein_coding
GxE meta-analysis, day length	3	17975427	17998705	18007361	ENSBTAG00000054620		protein_coding
GxE meta-analysis, day length	3	17982124	17998705	18007361	ENSBTAG00000054620		protein_coding
GxE meta-analysis, day length	3	17987836	17998705	18007361	ENSBTAG00000054620		protein_coding
GxE meta-analysis, day length	3	17990096	17998705	18007361	ENSBTAG00000054620		protein_coding
GxE meta-analysis, day length	3	18000005	17998705	18007361	ENSBTAG00000054620		protein_coding
GxE meta-analysis, day length	3	18001801	17998705	18007361	ENSBTAG00000054620		protein_coding
GxE meta-analysis, day length	3	18006952	17998705	18007361	ENSBTAG00000054620		protein_coding
GxE meta-analysis, day length	3	17975427	18023519	18025249	ENSBTAG00000038237	KPRP	pseudogene
GxE meta-analysis, day length	3	17982124	18023519	18025249	ENSBTAG00000038237	KPRP	pseudogene
GxE meta-analysis, day length	3	17987836	18023519	18025249	ENSBTAG00000038237	KPRP	pseudogene
GxE meta-analysis, day length	3	17990096	18023519	18025249	ENSBTAG00000038237	KPRP	pseudogene
GxE meta-analysis, day length	3	18000005	18023519	18025249	ENSBTAG00000038237	KPRP	pseudogene
GxE meta-analysis, day length	3	18001801	18023519	18025249	ENSBTAG00000038237	KPRP	pseudogene
GxE meta-analysis, day length	3	18006952	18023519	18025249	ENSBTAG00000038237	KPRP	pseudogene
GxE meta-analysis, day length	3	18000005	18046144	18052854	ENSBTAG00000054784		lncRNA
GxE meta-analysis, day length	3	18001801	18046144	18052854	ENSBTAG00000054784		lncRNA
GxE meta-analysis, day length	3	18006952	18046144	18052854	ENSBTAG00000054784		lncRNA
GxE meta-analysis, day length	3	18124409	18110009	18110272	ENSBTAG00000050431		protein_coding
GxE meta-analysis, day length	3	18143398	18110009	18110272	ENSBTAG00000050431		protein_coding
GxE meta-analysis, day length	3	18143398	18184104	18185905	ENSBTAG00000008700	CRCT1	protein_coding
GxE meta-analysis, day length	3	20610209	20611449	20666228	ENSBTAG00000001586	OTUD7B	protein_coding
GxE meta-analysis, day length	3	20680333	20611449	20666228	ENSBTAG00000001586	OTUD7B	protein_coding
GxE meta-analysis, day length	3	20680333	20672618	20680889	ENSBTAG00000012496	MTMR11	protein_coding
GxE meta-analysis, day length	3	20680333	20681758	20685817	ENSBTAG00000012495	SF3B4	protein_coding
GxE meta-analysis, day length	3	20680333	20696426	20710108	ENSBTAG00000001599	SV2A	protein_coding
GxE meta-analysis, day length	3	20680333	20713195	20714518	ENSBTAG00000006050	BOLA1	protein_coding
GxE meta-analysis, day length	3	20680333	20720417	20725138	ENSBTAG00000040098	H2AC20	protein_coding
GxE meta-analysis, day length	3	20680333	20724190	20724582	ENSBTAG00000032456	H2AC21	protein_coding
GxE meta-analysis, day length	3	20680333	20724732	20748213	ENSBTAG00000050122		protein_coding
GxE meta-analysis, day length	3	21606252	21532899	21598565	ENSBTAG00000008131	RNF115	protein_coding
GxE meta-analysis, day length	3	21654804	21676094	21677848	ENSBTAG00000053114		protein_coding
GxE meta-analysis, day length	3	21663852	21676094	21677848	ENSBTAG00000053114		protein_coding
GxE meta-analysis, day length	3	21664493	21676094	21677848	ENSBTAG00000053114		protein_coding
GxE meta-analysis, day length	3	21675080	21676094	21677848	ENSBTAG00000053114		protein_coding
GxE meta-analysis, day length	3	21654804	21684181	21695746	ENSBTAG00000005810	PDZK1	protein_coding
GxE meta-analysis, day length	3	21663852	21684181	21695746	ENSBTAG00000005810	PDZK1	protein_coding
GxE meta-analysis, day length	3	21664493	21684181	21695746	ENSBTAG00000005810	PDZK1	protein_coding
GxE meta-analysis, day length	3	21675080	21684181	21695746	ENSBTAG00000005810	PDZK1	protein_coding
GxE meta-analysis, day length	3	21654804	21695356	21742236	ENSBTAG00000005809	GPR89A	protein_coding
GxE meta-analysis, day length	3	21663852	21695356	21742236	ENSBTAG00000005809	GPR89A	protein_coding
GxE meta-analysis, day length	3	21664493	21695356	21742236	ENSBTAG00000005809	GPR89A	protein_coding
GxE meta-analysis, day length	3	21675080	21695356	21742236	ENSBTAG00000005809	GPR89A	protein_coding
GxE meta-analysis, day length	3	22011897	21960526	21981430	ENSBTAG00000017051	ACP6	protein_coding
GxE meta-analysis, day length	3	22017128	21960526	21981430	ENSBTAG00000017051	ACP6	protein_coding
GxE meta-analysis, day length	3	22011897	21969070	21969354	ENSBTAG00000043818	7SK	misc_RNA
GxE meta-analysis, day length	3	22017128	21969070	21969354	ENSBTAG00000043818	7SK	misc_RNA
GxE meta-analysis, day length	3	22011897	22002398	22098251	ENSBTAG00000002422	BCL9	protein_coding
GxE meta-analysis, day length	3	22017128	22002398	22098251	ENSBTAG00000002422	BCL9	protein_coding
GxE meta-analysis, day length	3	22096127	22002398	22098251	ENSBTAG00000002422	BCL9	protein_coding
GxE meta-analysis, day length	3	22096755	22002398	22098251	ENSBTAG00000002422	BCL9	protein_coding
GxE meta-analysis, day length	3	22339164	22335865	22337567	ENSBTAG00000035013		protein_coding
GxE meta-analysis, day length	3	22383476	22335865	22337567	ENSBTAG00000035013		protein_coding
GxE meta-analysis, day length	3	22339164	22370417	22371931	ENSBTAG00000054541		protein_coding
GxE meta-analysis, day length	3	22383476	22370417	22371931	ENSBTAG00000054541		protein_coding
GxE meta-analysis, day length	3	22387843	22370417	22371931	ENSBTAG00000054541		protein_coding
GxE meta-analysis, day length	3	22388486	22370417	22371931	ENSBTAG00000054541		protein_coding
GxE meta-analysis, day length	3	22389034	22370417	22371931	ENSBTAG00000054541		protein_coding
GxE meta-analysis, day length	3	22390601	22370417	22371931	ENSBTAG00000054541		protein_coding
GxE meta-analysis, day length	3	22391513	22370417	22371931	ENSBTAG00000054541		protein_coding
GxE meta-analysis, day length	3	22392768	22370417	22371931	ENSBTAG00000054541		protein_coding
GxE meta-analysis, day length	3	22395920	22370417	22371931	ENSBTAG00000054541		protein_coding
GxE meta-analysis, day length	3	22399287	22370417	22371931	ENSBTAG00000054541		protein_coding
GxE meta-analysis, day length	3	22400755	22370417	22371931	ENSBTAG00000054541		protein_coding
GxE meta-analysis, day length	3	22401592	22370417	22371931	ENSBTAG00000054541		protein_coding
GxE meta-analysis, day length	3	22403826	22370417	22371931	ENSBTAG00000054541		protein_coding
GxE meta-analysis, day length	3	22403989	22370417	22371931	ENSBTAG00000054541		protein_coding
GxE meta-analysis, day length	3	22404702	22370417	22371931	ENSBTAG00000054541		protein_coding
GxE meta-analysis, day length	3	22406809	22370417	22371931	ENSBTAG00000054541		protein_coding
GxE meta-analysis, day length	3	22408430	22370417	22371931	ENSBTAG00000054541		protein_coding
GxE meta-analysis, day length	3	22409561	22370417	22371931	ENSBTAG00000054541		protein_coding
GxE meta-analysis, day length	3	22339164	22376964	22377070	ENSBTAG00000054454	U6	snRNA
GxE meta-analysis, day length	3	22383476	22376964	22377070	ENSBTAG00000054454	U6	snRNA
GxE meta-analysis, day length	3	22387843	22376964	22377070	ENSBTAG00000054454	U6	snRNA
GxE meta-analysis, day length	3	22388486	22376964	22377070	ENSBTAG00000054454	U6	snRNA
GxE meta-analysis, day length	3	22389034	22376964	22377070	ENSBTAG00000054454	U6	snRNA
GxE meta-analysis, day length	3	22390601	22376964	22377070	ENSBTAG00000054454	U6	snRNA
GxE meta-analysis, day length	3	22391513	22376964	22377070	ENSBTAG00000054454	U6	snRNA
GxE meta-analysis, day length	3	22392768	22376964	22377070	ENSBTAG00000054454	U6	snRNA
GxE meta-analysis, day length	3	22395920	22376964	22377070	ENSBTAG00000054454	U6	snRNA
GxE meta-analysis, day length	3	22399287	22376964	22377070	ENSBTAG00000054454	U6	snRNA
GxE meta-analysis, day length	3	22400755	22376964	22377070	ENSBTAG00000054454	U6	snRNA
GxE meta-analysis, day length	3	22401592	22376964	22377070	ENSBTAG00000054454	U6	snRNA
GxE meta-analysis, day length	3	22403826	22376964	22377070	ENSBTAG00000054454	U6	snRNA
GxE meta-analysis, day length	3	22403989	22376964	22377070	ENSBTAG00000054454	U6	snRNA
GxE meta-analysis, day length	3	22404702	22376964	22377070	ENSBTAG00000054454	U6	snRNA
GxE meta-analysis, day length	3	22406809	22376964	22377070	ENSBTAG00000054454	U6	snRNA
GxE meta-analysis, day length	3	22408430	22376964	22377070	ENSBTAG00000054454	U6	snRNA
GxE meta-analysis, day length	3	22409561	22376964	22377070	ENSBTAG00000054454	U6	snRNA
GxE meta-analysis, day length	3	22339164	22381862	22446397	ENSBTAG00000020831	CHD1L	protein_coding
GxE meta-analysis, day length	3	22383476	22381862	22446397	ENSBTAG00000020831	CHD1L	protein_coding
GxE meta-analysis, day length	3	22387843	22381862	22446397	ENSBTAG00000020831	CHD1L	protein_coding
GxE meta-analysis, day length	3	22388486	22381862	22446397	ENSBTAG00000020831	CHD1L	protein_coding
GxE meta-analysis, day length	3	22389034	22381862	22446397	ENSBTAG00000020831	CHD1L	protein_coding
GxE meta-analysis, day length	3	22390601	22381862	22446397	ENSBTAG00000020831	CHD1L	protein_coding
GxE meta-analysis, day length	3	22391513	22381862	22446397	ENSBTAG00000020831	CHD1L	protein_coding
GxE meta-analysis, day length	3	22392768	22381862	22446397	ENSBTAG00000020831	CHD1L	protein_coding
GxE meta-analysis, day length	3	22395920	22381862	22446397	ENSBTAG00000020831	CHD1L	protein_coding
GxE meta-analysis, day length	3	22399287	22381862	22446397	ENSBTAG00000020831	CHD1L	protein_coding
GxE meta-analysis, day length	3	22400755	22381862	22446397	ENSBTAG00000020831	CHD1L	protein_coding
GxE meta-analysis, day length	3	22401592	22381862	22446397	ENSBTAG00000020831	CHD1L	protein_coding
GxE meta-analysis, day length	3	22403826	22381862	22446397	ENSBTAG00000020831	CHD1L	protein_coding
GxE meta-analysis, day length	3	22403989	22381862	22446397	ENSBTAG00000020831	CHD1L	protein_coding
GxE meta-analysis, day length	3	22404702	22381862	22446397	ENSBTAG00000020831	CHD1L	protein_coding
GxE meta-analysis, day length	3	22406809	22381862	22446397	ENSBTAG00000020831	CHD1L	protein_coding
GxE meta-analysis, day length	3	22408430	22381862	22446397	ENSBTAG00000020831	CHD1L	protein_coding
GxE meta-analysis, day length	3	22409561	22381862	22446397	ENSBTAG00000020831	CHD1L	protein_coding
GxE meta-analysis, day length	3	22441783	22381862	22446397	ENSBTAG00000020831	CHD1L	protein_coding
GxE meta-analysis, day length	3	22445194	22381862	22446397	ENSBTAG00000020831	CHD1L	protein_coding
GxE meta-analysis, day length	3	22445913	22381862	22446397	ENSBTAG00000020831	CHD1L	protein_coding
GxE meta-analysis, day length	3	22446885	22381862	22446397	ENSBTAG00000020831	CHD1L	protein_coding
GxE meta-analysis, day length	3	22447845	22381862	22446397	ENSBTAG00000020831	CHD1L	protein_coding
GxE meta-analysis, day length	3	22441783	22466919	22510019	ENSBTAG00000010841	FMO5	protein_coding
GxE meta-analysis, day length	3	22445194	22466919	22510019	ENSBTAG00000010841	FMO5	protein_coding
GxE meta-analysis, day length	3	22445913	22466919	22510019	ENSBTAG00000010841	FMO5	protein_coding
GxE meta-analysis, day length	3	22446885	22466919	22510019	ENSBTAG00000010841	FMO5	protein_coding
GxE meta-analysis, day length	3	22447845	22466919	22510019	ENSBTAG00000010841	FMO5	protein_coding
GxE meta-analysis, day length	3	22441783	22475857	22478241	ENSBTAG00000051677		protein_coding
GxE meta-analysis, day length	3	22445194	22475857	22478241	ENSBTAG00000051677		protein_coding
GxE meta-analysis, day length	3	22445913	22475857	22478241	ENSBTAG00000051677		protein_coding
GxE meta-analysis, day length	3	22446885	22475857	22478241	ENSBTAG00000051677		protein_coding
GxE meta-analysis, day length	3	22447845	22475857	22478241	ENSBTAG00000051677		protein_coding
GxE meta-analysis, day length	3	22562293	22528348	22542857	ENSBTAG00000014387	PRKAB2	protein_coding
GxE meta-analysis, day length	3	22562293	22573731	22573880	ENSBTAG00000045121	U1	snRNA
GxE meta-analysis, day length	3	22637339	22643717	22643880	ENSBTAG00000052379	U1	snRNA
GxE meta-analysis, day length	3	22637339	22677607	22677804	ENSBTAG00000052039		protein_coding
GxE meta-analysis, day length	3	22770307	22721501	22721667	ENSBTAG00000028556	U1	snRNA
GxE meta-analysis, day length	3	22770307	22737653	22737810	ENSBTAG00000037187	U1	snRNA
GxE meta-analysis, day length	3	22770307	22749008	22749171	ENSBTAG00000054612	U1	snRNA
GxE meta-analysis, day length	3	22796678	22749008	22749171	ENSBTAG00000054612	U1	snRNA
GxE meta-analysis, day length	3	22770307	22756471	23031334	ENSBTAG00000001564	PDE4DIP	protein_coding
GxE meta-analysis, day length	3	22796678	22756471	23031334	ENSBTAG00000001564	PDE4DIP	protein_coding
GxE meta-analysis, day length	3	22809863	22756471	23031334	ENSBTAG00000001564	PDE4DIP	protein_coding
GxE meta-analysis, day length	3	22813952	22756471	23031334	ENSBTAG00000001564	PDE4DIP	protein_coding
GxE meta-analysis, day length	3	22816228	22756471	23031334	ENSBTAG00000001564	PDE4DIP	protein_coding
GxE meta-analysis, day length	3	22825933	22756471	23031334	ENSBTAG00000001564	PDE4DIP	protein_coding
GxE meta-analysis, day length	3	22826853	22756471	23031334	ENSBTAG00000001564	PDE4DIP	protein_coding
GxE meta-analysis, day length	3	22827084	22756471	23031334	ENSBTAG00000001564	PDE4DIP	protein_coding
GxE meta-analysis, day length	3	22828433	22756471	23031334	ENSBTAG00000001564	PDE4DIP	protein_coding
GxE meta-analysis, day length	3	22830304	22756471	23031334	ENSBTAG00000001564	PDE4DIP	protein_coding
GxE meta-analysis, day length	3	22832038	22756471	23031334	ENSBTAG00000001564	PDE4DIP	protein_coding
GxE meta-analysis, day length	3	22832524	22756471	23031334	ENSBTAG00000001564	PDE4DIP	protein_coding
GxE meta-analysis, day length	3	22835187	22756471	23031334	ENSBTAG00000001564	PDE4DIP	protein_coding
GxE meta-analysis, day length	3	22835748	22756471	23031334	ENSBTAG00000001564	PDE4DIP	protein_coding
GxE meta-analysis, day length	3	22836368	22756471	23031334	ENSBTAG00000001564	PDE4DIP	protein_coding
GxE meta-analysis, day length	3	22836888	22756471	23031334	ENSBTAG00000001564	PDE4DIP	protein_coding
GxE meta-analysis, day length	3	22838185	22756471	23031334	ENSBTAG00000001564	PDE4DIP	protein_coding
GxE meta-analysis, day length	3	22841288	22756471	23031334	ENSBTAG00000001564	PDE4DIP	protein_coding
GxE meta-analysis, day length	3	22877976	22756471	23031334	ENSBTAG00000001564	PDE4DIP	protein_coding
GxE meta-analysis, day length	3	22893199	22756471	23031334	ENSBTAG00000001564	PDE4DIP	protein_coding
GxE meta-analysis, day length	3	22894612	22756471	23031334	ENSBTAG00000001564	PDE4DIP	protein_coding
GxE meta-analysis, day length	3	22894884	22756471	23031334	ENSBTAG00000001564	PDE4DIP	protein_coding
GxE meta-analysis, day length	3	22895533	22756471	23031334	ENSBTAG00000001564	PDE4DIP	protein_coding
GxE meta-analysis, day length	3	22921709	22756471	23031334	ENSBTAG00000001564	PDE4DIP	protein_coding
GxE meta-analysis, day length	3	23032586	22756471	23031334	ENSBTAG00000001564	PDE4DIP	protein_coding
GxE meta-analysis, day length	3	23035462	22756471	23031334	ENSBTAG00000001564	PDE4DIP	protein_coding
GxE meta-analysis, day length	3	22770307	22767321	22776664	ENSBTAG00000017316		protein_coding
GxE meta-analysis, day length	3	22796678	22767321	22776664	ENSBTAG00000017316		protein_coding
GxE meta-analysis, day length	3	22809863	22767321	22776664	ENSBTAG00000017316		protein_coding
GxE meta-analysis, day length	3	22813952	22767321	22776664	ENSBTAG00000017316		protein_coding
GxE meta-analysis, day length	3	22816228	22767321	22776664	ENSBTAG00000017316		protein_coding
GxE meta-analysis, day length	3	22825933	22767321	22776664	ENSBTAG00000017316		protein_coding
GxE meta-analysis, day length	3	22770307	22803213	22803376	ENSBTAG00000028036	U1	snRNA
GxE meta-analysis, day length	3	22796678	22803213	22803376	ENSBTAG00000028036	U1	snRNA
GxE meta-analysis, day length	3	22809863	22803213	22803376	ENSBTAG00000028036	U1	snRNA
GxE meta-analysis, day length	3	22813952	22803213	22803376	ENSBTAG00000028036	U1	snRNA
GxE meta-analysis, day length	3	22816228	22803213	22803376	ENSBTAG00000028036	U1	snRNA
GxE meta-analysis, day length	3	22825933	22803213	22803376	ENSBTAG00000028036	U1	snRNA
GxE meta-analysis, day length	3	22826853	22803213	22803376	ENSBTAG00000028036	U1	snRNA
GxE meta-analysis, day length	3	22827084	22803213	22803376	ENSBTAG00000028036	U1	snRNA
GxE meta-analysis, day length	3	22828433	22803213	22803376	ENSBTAG00000028036	U1	snRNA
GxE meta-analysis, day length	3	22830304	22803213	22803376	ENSBTAG00000028036	U1	snRNA
GxE meta-analysis, day length	3	22832038	22803213	22803376	ENSBTAG00000028036	U1	snRNA
GxE meta-analysis, day length	3	22832524	22803213	22803376	ENSBTAG00000028036	U1	snRNA
GxE meta-analysis, day length	3	22835187	22803213	22803376	ENSBTAG00000028036	U1	snRNA
GxE meta-analysis, day length	3	22835748	22803213	22803376	ENSBTAG00000028036	U1	snRNA
GxE meta-analysis, day length	3	22836368	22803213	22803376	ENSBTAG00000028036	U1	snRNA
GxE meta-analysis, day length	3	22836888	22803213	22803376	ENSBTAG00000028036	U1	snRNA
GxE meta-analysis, day length	3	22838185	22803213	22803376	ENSBTAG00000028036	U1	snRNA
GxE meta-analysis, day length	3	22841288	22803213	22803376	ENSBTAG00000028036	U1	snRNA
GxE meta-analysis, day length	3	23032586	23036894	23037134	ENSBTAG00000044686	7SK	misc_RNA
GxE meta-analysis, day length	3	23035462	23036894	23037134	ENSBTAG00000044686	7SK	misc_RNA
GxE meta-analysis, day length	3	23032586	23075087	23100499	ENSBTAG00000007712	SEC22B	protein_coding
GxE meta-analysis, day length	3	23035462	23075087	23100499	ENSBTAG00000007712	SEC22B	protein_coding
GxE meta-analysis, day length	3	23296640	23163504	23368572	ENSBTAG00000007909	NOTCH2	protein_coding
GxE meta-analysis, day length	3	23300612	23163504	23368572	ENSBTAG00000007909	NOTCH2	protein_coding
GxE meta-analysis, day length	3	23301343	23163504	23368572	ENSBTAG00000007909	NOTCH2	protein_coding
GxE meta-analysis, day length	3	23360141	23163504	23368572	ENSBTAG00000007909	NOTCH2	protein_coding
GxE meta-analysis, day length	3	23361334	23163504	23368572	ENSBTAG00000007909	NOTCH2	protein_coding
GxE meta-analysis, day length	3	23364677	23163504	23368572	ENSBTAG00000007909	NOTCH2	protein_coding
GxE meta-analysis, day length	3	23365937	23163504	23368572	ENSBTAG00000007909	NOTCH2	protein_coding
GxE meta-analysis, day length	3	23366474	23163504	23368572	ENSBTAG00000007909	NOTCH2	protein_coding
GxE meta-analysis, day length	3	23369869	23163504	23368572	ENSBTAG00000007909	NOTCH2	protein_coding
GxE meta-analysis, day length	3	23370444	23163504	23368572	ENSBTAG00000007909	NOTCH2	protein_coding
GxE meta-analysis, day length	3	23371148	23163504	23368572	ENSBTAG00000007909	NOTCH2	protein_coding
GxE meta-analysis, day length	3	23371893	23163504	23368572	ENSBTAG00000007909	NOTCH2	protein_coding
GxE meta-analysis, day length	3	23373126	23163504	23368572	ENSBTAG00000007909	NOTCH2	protein_coding
GxE meta-analysis, day length	3	23380181	23163504	23368572	ENSBTAG00000007909	NOTCH2	protein_coding
GxE meta-analysis, day length	3	23395637	23163504	23368572	ENSBTAG00000007909	NOTCH2	protein_coding
GxE meta-analysis, day length	3	23402132	23163504	23368572	ENSBTAG00000007909	NOTCH2	protein_coding
GxE meta-analysis, day length	3	23380181	23427504	23430961	ENSBTAG00000046315		protein_coding
GxE meta-analysis, day length	3	23395637	23427504	23430961	ENSBTAG00000046315		protein_coding
GxE meta-analysis, day length	3	23402132	23427504	23430961	ENSBTAG00000046315		protein_coding
GxE meta-analysis, day length	3	23429919	23427504	23430961	ENSBTAG00000046315		protein_coding
GxE meta-analysis, day length	3	23430463	23427504	23430961	ENSBTAG00000046315		protein_coding
GxE meta-analysis, day length	3	23455361	23427504	23430961	ENSBTAG00000046315		protein_coding
GxE meta-analysis, day length	3	23402132	23446405	23451477	ENSBTAG00000046293		protein_coding
GxE meta-analysis, day length	3	23429919	23446405	23451477	ENSBTAG00000046293		protein_coding
GxE meta-analysis, day length	3	23430463	23446405	23451477	ENSBTAG00000046293		protein_coding
GxE meta-analysis, day length	3	23455361	23446405	23451477	ENSBTAG00000046293		protein_coding
GxE meta-analysis, day length	3	23490911	23446405	23451477	ENSBTAG00000046293		protein_coding
GxE meta-analysis, day length	3	23492045	23446405	23451477	ENSBTAG00000046293		protein_coding
GxE meta-analysis, day length	3	23494419	23446405	23451477	ENSBTAG00000046293		protein_coding
GxE meta-analysis, day length	3	23455361	23483918	23508035	ENSBTAG00000032193	REG4	protein_coding
GxE meta-analysis, day length	3	23490911	23483918	23508035	ENSBTAG00000032193	REG4	protein_coding
GxE meta-analysis, day length	3	23492045	23483918	23508035	ENSBTAG00000032193	REG4	protein_coding
GxE meta-analysis, day length	3	23494419	23483918	23508035	ENSBTAG00000032193	REG4	protein_coding
GxE meta-analysis, day length	3	23490911	23536511	23560620	ENSBTAG00000003898	HMGCS2	protein_coding
GxE meta-analysis, day length	3	23492045	23536511	23560620	ENSBTAG00000003898	HMGCS2	protein_coding
GxE meta-analysis, day length	3	23494419	23536511	23560620	ENSBTAG00000003898	HMGCS2	protein_coding
GxE meta-analysis, day length	3	24074350	23999239	24101046	ENSBTAG00000005064	WARS2	protein_coding
GxE meta-analysis, day length	3	24394654	24384964	24385070	ENSBTAG00000052643	U6	snRNA
GxE meta-analysis, day length	3	24414401	24384964	24385070	ENSBTAG00000052643	U6	snRNA
GxE meta-analysis, day length	3	24712961	24680786	24681719	ENSBTAG00000048491		protein_coding
GxE meta-analysis, day length	3	24716485	24680786	24681719	ENSBTAG00000048491		protein_coding
GxE meta-analysis, day length	3	24717748	24680786	24681719	ENSBTAG00000048491		protein_coding
GxE meta-analysis, day length	3	24718565	24680786	24681719	ENSBTAG00000048491		protein_coding
GxE meta-analysis, day length	3	26319552	26252748	26331248	ENSBTAG00000008022	PTGFRN	protein_coding
GxE meta-analysis, day length	3	26320263	26252748	26331248	ENSBTAG00000008022	PTGFRN	protein_coding
GxE meta-analysis, day length	3	32993574	32944105	32954911	ENSBTAG00000010565	CYM	protein_coding
GxE meta-analysis, day length	3	32993574	32969972	32974969	ENSBTAG00000010560	PROK1	protein_coding
GxE meta-analysis, day length	3	32993574	33026800	33031126	ENSBTAG00000014970	LAMTOR5	protein_coding
Main effect, DEBVs	3	33417997	33360536	33370572	ENSBTAG00000020966	ALX3	protein_coding
Main effect, meta-analysis	3	33417997	33360536	33370572	ENSBTAG00000020966	ALX3	protein_coding
Main effect, DEBVs	3	33417997	33374163	33393926	ENSBTAG00000020964	STRIP1	protein_coding
Main effect, meta-analysis	3	33417997	33374163	33393926	ENSBTAG00000020964	STRIP1	protein_coding
Main effect, DEBVs	3	33417997	33403800	33444827	ENSBTAG00000018893	AHCYL1	protein_coding
Main effect, meta-analysis	3	33417997	33403800	33444827	ENSBTAG00000018893	AHCYL1	protein_coding
GxE meta-analysis, temperature	3	41357323	41271697	41494156	ENSBTAG00000000845	OLFM3	protein_coding
GxE meta-analysis, temperature	3	41380965	41271697	41494156	ENSBTAG00000000845	OLFM3	protein_coding
GxE meta-analysis, day length	3	46747997	46655713	46739928	ENSBTAG00000008809	PTBP2	protein_coding
GxE meta-analysis, day length	3	59396717	59348428	59397310	ENSBTAG00000052027		lncRNA
GxE meta-analysis, day length	3	59396717	59398296	59456577	ENSBTAG00000018942	SSX2IP	protein_coding
GxE meta-analysis, day length	3	59582650	59526632	59586510	ENSBTAG00000020010	SPATA1	protein_coding
GxE meta-analysis, day length	3	59582650	59591885	59600029	ENSBTAG00000008122	GNG5	protein_coding
GxE meta-analysis, day length	3	59582650	59600699	59617167	ENSBTAG00000008118	RPF1	protein_coding
GxE meta-analysis, day length	3	60078365	60110693	60257583	ENSBTAG00000003322	TTLL7	protein_coding
GxE meta-analysis, day length	3	60079447	60110693	60257583	ENSBTAG00000003322	TTLL7	protein_coding
GxE meta-analysis, day length	3	60082320	60110693	60257583	ENSBTAG00000003322	TTLL7	protein_coding
GxE meta-analysis, day length	3	83734097	83556891	83936160	ENSBTAG00000021975	PATJ	protein_coding
GxE meta-analysis, day length	3	106206442	106185440	106192263	ENSBTAG00000054059	MYCL	protein_coding
GxE meta-analysis, day length	3	106206442	106204847	106248823	ENSBTAG00000013832	TRIT1	protein_coding
Main effect, meta-analysis	3	107953247	107890978	107920577	ENSBTAG00000051564		lncRNA
Main effect, meta-analysis	3	107953247	107920730	107922862	ENSBTAG00000012061	POU3F1	protein_coding
Main effect, meta-analysis	3	107953247	107941137	107957939	ENSBTAG00000002306	UTP11	protein_coding
Main effect, meta-analysis	3	107953247	107959452	107967135	ENSBTAG00000007300	FHL3	protein_coding
Main effect, meta-analysis	3	107953247	107971020	107997728	ENSBTAG00000007299	SF3A3	protein_coding
Main effect, meta-analysis	3	107953247	107994077	107996107	ENSBTAG00000053523		protein_coding
Main effect, DEBVs	3	108112216	108007865	108062243	ENSBTAG00000024107	INPP5B	protein_coding
Main effect, DEBVs	3	108112216	108063039	108103478	ENSBTAG00000006511	MTF1	protein_coding
Main effect, DEBVs	3	108112216	108107987	108109056	ENSBTAG00000045776	C3H1orf122	protein_coding
Main effect, DEBVs	3	108112216	108109004	108114061	ENSBTAG00000006510	YRDC	protein_coding
Main effect, DEBVs	3	108112216	108113644	108120963	ENSBTAG00000046989	MANEAL	protein_coding
Main effect, DEBVs	3	108112216	108133543	108133650	ENSBTAG00000042443	U6	snRNA
Main effect, DEBVs	3	108112216	108149712	108190353	ENSBTAG00000020510	EPHA10	protein_coding
Main effect, DEBVs	3	108352625	108305087	108331447	ENSBTAG00000003849	GNL2	protein_coding
Main effect, meta-analysis	3	108352625	108305087	108331447	ENSBTAG00000003849	GNL2	protein_coding
Main effect, DEBVs	3	108352625	108330553	108338022	ENSBTAG00000002583	DNALI1	protein_coding
Main effect, meta-analysis	3	108352625	108330553	108338022	ENSBTAG00000002583	DNALI1	protein_coding
Main effect, DEBVs	3	108352625	108338106	108355571	ENSBTAG00000016852	SNIP1	protein_coding
Main effect, DEBVs	3	108393159	108338106	108355571	ENSBTAG00000016852	SNIP1	protein_coding
Main effect, meta-analysis	3	108352625	108338106	108355571	ENSBTAG00000016852	SNIP1	protein_coding
Main effect, meta-analysis	3	108393159	108338106	108355571	ENSBTAG00000016852	SNIP1	protein_coding
Main effect, DEBVs	3	108352625	108368074	108392514	ENSBTAG00000010506	MEAF6	protein_coding
Main effect, DEBVs	3	108393159	108368074	108392514	ENSBTAG00000010506	MEAF6	protein_coding
Main effect, meta-analysis	3	108352625	108368074	108392514	ENSBTAG00000010506	MEAF6	protein_coding
Main effect, meta-analysis	3	108393159	108368074	108392514	ENSBTAG00000010506	MEAF6	protein_coding
Main effect, DEBVs	3	108393159	108403027	108412520	ENSBTAG00000011316	ZC3H12A	protein_coding
Main effect, meta-analysis	3	108393159	108403027	108412520	ENSBTAG00000011316	ZC3H12A	protein_coding
Main effect, meta-analysis	3	108448582	108403027	108412520	ENSBTAG00000011316	ZC3H12A	protein_coding
GxE meta-analysis, day length	3	109665491	109552463	109625086	ENSBTAG00000024095	THRAP3	protein_coding
GxE meta-analysis, day length	3	109665491	109649571	109671174	ENSBTAG00000030301	MAP7D1	protein_coding
GxE meta-analysis, day length	3	109665491	109676148	109691945	ENSBTAG00000005732	TRAPPC3	protein_coding
GxE meta-analysis, day length	3	109665491	109696709	109721078	ENSBTAG00000010175	COL8A2	protein_coding
GxE meta-analysis, day length	3	110166555	110137178	110174112	ENSBTAG00000002377	PSMB2	protein_coding
GxE meta-analysis, day length	3	110166555	110179926	110194927	ENSBTAG00000001959	TFAP2E	protein_coding
GxE meta-analysis, day length	3	110166555	110202070	110210854	ENSBTAG00000016696	NCDN	protein_coding
GxE meta-analysis, day length	3	110166555	110214078	110307266	ENSBTAG00000016694	KIAA0319L	protein_coding
GxE meta-analysis, day length	3	111640412	111603940	112289188	ENSBTAG00000005784	CSMD2	protein_coding
GxE meta-analysis, day length	3	111643734	111603940	112289188	ENSBTAG00000005784	CSMD2	protein_coding
GxE meta-analysis, day length	3	111645654	111603940	112289188	ENSBTAG00000005784	CSMD2	protein_coding
GxE meta-analysis, day length	3	111646990	111603940	112289188	ENSBTAG00000005784	CSMD2	protein_coding
GxE meta-analysis, day length	3	111648025	111603940	112289188	ENSBTAG00000005784	CSMD2	protein_coding
GxE meta-analysis, day length	3	111648298	111603940	112289188	ENSBTAG00000005784	CSMD2	protein_coding
GxE meta-analysis, day length	3	111658793	111603940	112289188	ENSBTAG00000005784	CSMD2	protein_coding
GxE meta-analysis, day length	4	27215209	27093041	27667961	ENSBTAG00000003808	HDAC9	protein_coding
GxE meta-analysis, day length	4	27216894	27093041	27667961	ENSBTAG00000003808	HDAC9	protein_coding
GxE meta-analysis, day length	4	27251309	27093041	27667961	ENSBTAG00000003808	HDAC9	protein_coding
GxE meta-analysis, day length	4	27254115	27093041	27667961	ENSBTAG00000003808	HDAC9	protein_coding
GxE meta-analysis, day length	4	27267997	27093041	27667961	ENSBTAG00000003808	HDAC9	protein_coding
GxE meta-analysis, day length	4	27270437	27093041	27667961	ENSBTAG00000003808	HDAC9	protein_coding
GxE meta-analysis, day length	4	27272593	27093041	27667961	ENSBTAG00000003808	HDAC9	protein_coding
GxE meta-analysis, day length	4	38671064	38152730	38673177	ENSBTAG00000020569	CACNA2D1	protein_coding
GxE meta-analysis, day length	4	47320202	47321231	47361906	ENSBTAG00000015509	NAMPT	protein_coding
GxE meta-analysis, day length	4	49057548	48985684	49062759	ENSBTAG00000011412	LAMB1	protein_coding
GxE meta-analysis, day length	4	49057548	49026831	49026906	ENSBTAG00000044294	bta-mir-2418	miRNA
GxE meta-analysis, day length	4	51558525	51491712	51546693	ENSBTAG00000004072	CAPZA2	protein_coding
GxE meta-analysis, day length	4	51612576	51622340	51735652	ENSBTAG00000006161	MET	protein_coding
GxE meta-analysis, day length	4	60760468	60544208	60732292	ENSBTAG00000018119	AOAH	protein_coding
GxE meta-analysis, day length	4	60760468	60772368	60825953	ENSBTAG00000009218	ANLN	protein_coding
GxE meta-analysis, day length	4	60797334	60772368	60825953	ENSBTAG00000009218	ANLN	protein_coding
GxE meta-analysis, day length	4	61008286	60949038	61140520	ENSBTAG00000019065	EEPD1	protein_coding
GxE meta-analysis, day length	4	61010369	60949038	61140520	ENSBTAG00000019065	EEPD1	protein_coding
GxE meta-analysis, day length	4	61012114	60949038	61140520	ENSBTAG00000019065	EEPD1	protein_coding
GxE meta-analysis, day length	4	61015263	60949038	61140520	ENSBTAG00000019065	EEPD1	protein_coding
GxE meta-analysis, day length	4	61016722	60949038	61140520	ENSBTAG00000019065	EEPD1	protein_coding
GxE meta-analysis, day length	4	61018165	60949038	61140520	ENSBTAG00000019065	EEPD1	protein_coding
GxE meta-analysis, day length	4	61019357	60949038	61140520	ENSBTAG00000019065	EEPD1	protein_coding
GxE meta-analysis, day length	4	61030959	60949038	61140520	ENSBTAG00000019065	EEPD1	protein_coding
GxE meta-analysis, day length	4	64881060	64817186	64906352	ENSBTAG00000009254	ITPRID1	protein_coding
GxE meta-analysis, day length	4	64947664	64817186	64906352	ENSBTAG00000009254	ITPRID1	protein_coding
GxE meta-analysis, day length	4	64948394	64817186	64906352	ENSBTAG00000009254	ITPRID1	protein_coding
GxE meta-analysis, day length	4	64951300	64817186	64906352	ENSBTAG00000009254	ITPRID1	protein_coding
GxE meta-analysis, day length	4	86328758	86301179	86510240	ENSBTAG00000012119	PTPRZ1	protein_coding
GxE meta-analysis, day length	4	86408201	86301179	86510240	ENSBTAG00000012119	PTPRZ1	protein_coding
GxE meta-analysis, day length	4	86414899	86301179	86510240	ENSBTAG00000012119	PTPRZ1	protein_coding
GxE meta-analysis, day length	4	86415400	86301179	86510240	ENSBTAG00000012119	PTPRZ1	protein_coding
GxE meta-analysis, day length	4	86415892	86301179	86510240	ENSBTAG00000012119	PTPRZ1	protein_coding
GxE meta-analysis, day length	4	86420643	86301179	86510240	ENSBTAG00000012119	PTPRZ1	protein_coding
GxE meta-analysis, day length	4	86423604	86301179	86510240	ENSBTAG00000012119	PTPRZ1	protein_coding
GxE meta-analysis, day length	4	86429759	86301179	86510240	ENSBTAG00000012119	PTPRZ1	protein_coding
GxE meta-analysis, day length	4	86433800	86301179	86510240	ENSBTAG00000012119	PTPRZ1	protein_coding
GxE meta-analysis, day length	4	86434813	86301179	86510240	ENSBTAG00000012119	PTPRZ1	protein_coding
GxE meta-analysis, day length	4	86435451	86301179	86510240	ENSBTAG00000012119	PTPRZ1	protein_coding
GxE meta-analysis, day length	4	86438565	86301179	86510240	ENSBTAG00000012119	PTPRZ1	protein_coding
GxE meta-analysis, day length	4	101718193	101603470	101729511	ENSBTAG00000015802	CREB3L2	protein_coding
GxE meta-analysis, day length	4	101726473	101603470	101729511	ENSBTAG00000015802	CREB3L2	protein_coding
GxE meta-analysis, day length	4	101730269	101603470	101729511	ENSBTAG00000015802	CREB3L2	protein_coding
GxE meta-analysis, day length	4	101730269	101778335	101828543	ENSBTAG00000001658	AKR1D1	protein_coding
GxE meta-analysis, day length	4	101842896	101778335	101828543	ENSBTAG00000001658	AKR1D1	protein_coding
GxE meta-analysis, day length	4	106598792	106575613	106579350	ENSBTAG00000054827	TAS2R39	protein_coding
GxE meta-analysis, day length	4	106598792	106631620	106633622	ENSBTAG00000040040	TAS2R40	protein_coding
COJO of main effect meta-analysis	4	114542971	114477816	114533940	ENSBTAG00000045535	GALNTL5	protein_coding
Main effect, DEBVs	4	114542971	114477816	114533940	ENSBTAG00000045535	GALNTL5	protein_coding
Main effect, meta-analysis	4	114542971	114477816	114533940	ENSBTAG00000045535	GALNTL5	protein_coding
COJO of main effect meta-analysis	4	114542971	114567409	114591694	ENSBTAG00000021260	GALNT11	protein_coding
Main effect, DEBVs	4	114542971	114567409	114591694	ENSBTAG00000021260	GALNT11	protein_coding
Main effect, meta-analysis	4	114542971	114567409	114591694	ENSBTAG00000021260	GALNT11	protein_coding
Main effect, DEBVs	4	114688803	114599696	114852530	ENSBTAG00000024199	KMT2C	protein_coding
Main effect, meta-analysis	4	114688803	114599696	114852530	ENSBTAG00000024199	KMT2C	protein_coding
GxE meta-analysis, day length	4	116462244	116115071	116898738	ENSBTAG00000021941	DPP6	protein_coding
GxE meta-analysis, day length	4	116538585	116115071	116898738	ENSBTAG00000021941	DPP6	protein_coding
GxE meta-analysis, day length	4	116548482	116115071	116898738	ENSBTAG00000021941	DPP6	protein_coding
GxE meta-analysis, day length	4	116551709	116115071	116898738	ENSBTAG00000021941	DPP6	protein_coding
GxE meta-analysis, day length	4	116555938	116115071	116898738	ENSBTAG00000021941	DPP6	protein_coding
GxE meta-analysis, day length	4	116561685	116115071	116898738	ENSBTAG00000021941	DPP6	protein_coding
GxE meta-analysis, day length	4	116566162	116115071	116898738	ENSBTAG00000021941	DPP6	protein_coding
GxE meta-analysis, day length	4	116568600	116115071	116898738	ENSBTAG00000021941	DPP6	protein_coding
GxE meta-analysis, day length	4	116568651	116115071	116898738	ENSBTAG00000021941	DPP6	protein_coding
GxE meta-analysis, day length	4	116568756	116115071	116898738	ENSBTAG00000021941	DPP6	protein_coding
GxE meta-analysis, day length	4	116569297	116115071	116898738	ENSBTAG00000021941	DPP6	protein_coding
GxE meta-analysis, day length	4	116569914	116115071	116898738	ENSBTAG00000021941	DPP6	protein_coding
GxE meta-analysis, day length	4	116571769	116115071	116898738	ENSBTAG00000021941	DPP6	protein_coding
GxE meta-analysis, day length	4	116572479	116115071	116898738	ENSBTAG00000021941	DPP6	protein_coding
GxE meta-analysis, day length	4	116573616	116115071	116898738	ENSBTAG00000021941	DPP6	protein_coding
GxE meta-analysis, day length	4	116574269	116115071	116898738	ENSBTAG00000021941	DPP6	protein_coding
GxE meta-analysis, day length	4	116574770	116115071	116898738	ENSBTAG00000021941	DPP6	protein_coding
GxE meta-analysis, day length	4	116575772	116115071	116898738	ENSBTAG00000021941	DPP6	protein_coding
GxE meta-analysis, day length	4	116576941	116115071	116898738	ENSBTAG00000021941	DPP6	protein_coding
GxE meta-analysis, day length	4	116577924	116115071	116898738	ENSBTAG00000021941	DPP6	protein_coding
GxE meta-analysis, day length	4	116579872	116115071	116898738	ENSBTAG00000021941	DPP6	protein_coding
GxE meta-analysis, day length	4	116580685	116115071	116898738	ENSBTAG00000021941	DPP6	protein_coding
GxE meta-analysis, day length	4	116581524	116115071	116898738	ENSBTAG00000021941	DPP6	protein_coding
GxE meta-analysis, day length	4	116582432	116115071	116898738	ENSBTAG00000021941	DPP6	protein_coding
GxE meta-analysis, day length	4	116583733	116115071	116898738	ENSBTAG00000021941	DPP6	protein_coding
GxE meta-analysis, day length	4	116462244	116495605	116495700	ENSBTAG00000043753	Vault	misc_RNA
GxE meta-analysis, day length	4	116538585	116495605	116495700	ENSBTAG00000043753	Vault	misc_RNA
GxE meta-analysis, day length	5	11370216	10849058	11349736	ENSBTAG00000003036	PPFIA2	protein_coding
COJO of main effect meta-analysis	5	14015861	13679065	13681783	ENSBTAG00000014765		protein_coding
Main effect, DEBVs	5	15597125	15616361	15616469	ENSBTAG00000043827	5S_rRNA	rRNA
Main effect, DEBVs	5	15598442	15616361	15616469	ENSBTAG00000043827	5S_rRNA	rRNA
COJO of main effect meta-analysis	5	16147741	16452769	16452850	ENSBTAG00000046197		miRNA
COJO of main effect meta-analysis	5	16523294	16452769	16452850	ENSBTAG00000046197		miRNA
COJO of main effect meta-analysis	5	16528908	16452769	16452850	ENSBTAG00000046197		miRNA
COJO of main effect meta-analysis	5	16605126	16452769	16452850	ENSBTAG00000046197		miRNA
COJO of main effect meta-analysis	5	16670962	16452769	16452850	ENSBTAG00000046197		miRNA
Main effect, meta-analysis	5	16492011	16452769	16452850	ENSBTAG00000046197		miRNA
Main effect, meta-analysis	5	16493213	16452769	16452850	ENSBTAG00000046197		miRNA
Main effect, meta-analysis	5	16500821	16452769	16452850	ENSBTAG00000046197		miRNA
Main effect, DEBVs	5	17081501	17119778	17120428	ENSBTAG00000020784		processed_pseudogene
Main effect, DEBVs	5	17086373	17119778	17120428	ENSBTAG00000020784		processed_pseudogene
Main effect, DEBVs	5	17109743	17119778	17120428	ENSBTAG00000020784		processed_pseudogene
Main effect, DEBVs	5	17112468	17119778	17120428	ENSBTAG00000020784		processed_pseudogene
Main effect, DEBVs	5	17114333	17119778	17120428	ENSBTAG00000020784		processed_pseudogene
Main effect, DEBVs	5	17115279	17119778	17120428	ENSBTAG00000020784		processed_pseudogene
Main effect, DEBVs	5	17119922	17119778	17120428	ENSBTAG00000020784		processed_pseudogene
Main effect, DEBVs	5	17120412	17119778	17120428	ENSBTAG00000020784		processed_pseudogene
Main effect, DEBVs	5	17133102	17119778	17120428	ENSBTAG00000020784		processed_pseudogene
Main effect, DEBVs	5	17135963	17119778	17120428	ENSBTAG00000020784		processed_pseudogene
Main effect, DEBVs	5	17150550	17119778	17120428	ENSBTAG00000020784		processed_pseudogene
Main effect, DEBVs	5	17151944	17119778	17120428	ENSBTAG00000020784		processed_pseudogene
Main effect, DEBVs	5	17152644	17119778	17120428	ENSBTAG00000020784		processed_pseudogene
Main effect, DEBVs	5	17154205	17119778	17120428	ENSBTAG00000020784		processed_pseudogene
Main effect, DEBVs	5	17155094	17119778	17120428	ENSBTAG00000020784		processed_pseudogene
Main effect, DEBVs	5	17156162	17119778	17120428	ENSBTAG00000020784		processed_pseudogene
Main effect, DEBVs	5	17157155	17119778	17120428	ENSBTAG00000020784		processed_pseudogene
Main effect, DEBVs	5	17157863	17119778	17120428	ENSBTAG00000020784		processed_pseudogene
Main effect, DEBVs	5	17159527	17119778	17120428	ENSBTAG00000020784		processed_pseudogene
Main effect, DEBVs	5	17160284	17119778	17120428	ENSBTAG00000020784		processed_pseudogene
Main effect, DEBVs	5	17160975	17119778	17120428	ENSBTAG00000020784		processed_pseudogene
Main effect, DEBVs	5	17162453	17119778	17120428	ENSBTAG00000020784		processed_pseudogene
Main effect, DEBVs	5	17163386	17119778	17120428	ENSBTAG00000020784		processed_pseudogene
Main effect, DEBVs	5	17164210	17119778	17120428	ENSBTAG00000020784		processed_pseudogene
Main effect, DEBVs	5	17165881	17119778	17120428	ENSBTAG00000020784		processed_pseudogene
Main effect, DEBVs	5	17167049	17119778	17120428	ENSBTAG00000020784		processed_pseudogene
Main effect, DEBVs	5	17168863	17119778	17120428	ENSBTAG00000020784		processed_pseudogene
Main effect, meta-analysis	5	17086373	17119778	17120428	ENSBTAG00000020784		processed_pseudogene
Main effect, meta-analysis	5	17097496	17119778	17120428	ENSBTAG00000020784		processed_pseudogene
Main effect, meta-analysis	5	17098860	17119778	17120428	ENSBTAG00000020784		processed_pseudogene
Main effect, meta-analysis	5	17109743	17119778	17120428	ENSBTAG00000020784		processed_pseudogene
Main effect, meta-analysis	5	17112468	17119778	17120428	ENSBTAG00000020784		processed_pseudogene
Main effect, meta-analysis	5	17114333	17119778	17120428	ENSBTAG00000020784		processed_pseudogene
Main effect, meta-analysis	5	17115279	17119778	17120428	ENSBTAG00000020784		processed_pseudogene
Main effect, meta-analysis	5	17119922	17119778	17120428	ENSBTAG00000020784		processed_pseudogene
Main effect, meta-analysis	5	17120412	17119778	17120428	ENSBTAG00000020784		processed_pseudogene
Main effect, meta-analysis	5	17123828	17119778	17120428	ENSBTAG00000020784		processed_pseudogene
Main effect, meta-analysis	5	17127925	17119778	17120428	ENSBTAG00000020784		processed_pseudogene
Main effect, meta-analysis	5	17133102	17119778	17120428	ENSBTAG00000020784		processed_pseudogene
Main effect, meta-analysis	5	17135963	17119778	17120428	ENSBTAG00000020784		processed_pseudogene
Main effect, meta-analysis	5	17150550	17119778	17120428	ENSBTAG00000020784		processed_pseudogene
Main effect, meta-analysis	5	17151944	17119778	17120428	ENSBTAG00000020784		processed_pseudogene
Main effect, meta-analysis	5	17152644	17119778	17120428	ENSBTAG00000020784		processed_pseudogene
Main effect, meta-analysis	5	17154205	17119778	17120428	ENSBTAG00000020784		processed_pseudogene
Main effect, meta-analysis	5	17155094	17119778	17120428	ENSBTAG00000020784		processed_pseudogene
Main effect, meta-analysis	5	17156162	17119778	17120428	ENSBTAG00000020784		processed_pseudogene
Main effect, meta-analysis	5	17157155	17119778	17120428	ENSBTAG00000020784		processed_pseudogene
Main effect, meta-analysis	5	17157863	17119778	17120428	ENSBTAG00000020784		processed_pseudogene
Main effect, meta-analysis	5	17159527	17119778	17120428	ENSBTAG00000020784		processed_pseudogene
Main effect, meta-analysis	5	17160284	17119778	17120428	ENSBTAG00000020784		processed_pseudogene
Main effect, meta-analysis	5	17160975	17119778	17120428	ENSBTAG00000020784		processed_pseudogene
Main effect, meta-analysis	5	17162453	17119778	17120428	ENSBTAG00000020784		processed_pseudogene
Main effect, meta-analysis	5	17163386	17119778	17120428	ENSBTAG00000020784		processed_pseudogene
Main effect, meta-analysis	5	17164210	17119778	17120428	ENSBTAG00000020784		processed_pseudogene
Main effect, meta-analysis	5	17165881	17119778	17120428	ENSBTAG00000020784		processed_pseudogene
Main effect, meta-analysis	5	17167049	17119778	17120428	ENSBTAG00000020784		processed_pseudogene
Main effect, meta-analysis	5	17168863	17119778	17120428	ENSBTAG00000020784		processed_pseudogene
Main effect, DEBVs	5	17650162	17672921	17673039	ENSBTAG00000052300	5S_rRNA	rRNA
Main effect, meta-analysis	5	17650162	17672921	17673039	ENSBTAG00000052300	5S_rRNA	rRNA
Main effect, meta-analysis	5	17712996	17672921	17673039	ENSBTAG00000052300	5S_rRNA	rRNA
Main effect, DEBVs	5	17775869	17797032	17820349	ENSBTAG00000018180	C5H12orf50	protein_coding
Main effect, DEBVs	5	17780338	17797032	17820349	ENSBTAG00000018180	C5H12orf50	protein_coding
Main effect, DEBVs	5	17786279	17797032	17820349	ENSBTAG00000018180	C5H12orf50	protein_coding
Main effect, DEBVs	5	17790219	17797032	17820349	ENSBTAG00000018180	C5H12orf50	protein_coding
Main effect, DEBVs	5	17798423	17797032	17820349	ENSBTAG00000018180	C5H12orf50	protein_coding
Main effect, DEBVs	5	17828045	17797032	17820349	ENSBTAG00000018180	C5H12orf50	protein_coding
Main effect, DEBVs	5	17830803	17797032	17820349	ENSBTAG00000018180	C5H12orf50	protein_coding
Main effect, DEBVs	5	17832805	17797032	17820349	ENSBTAG00000018180	C5H12orf50	protein_coding
Main effect, DEBVs	5	17833896	17797032	17820349	ENSBTAG00000018180	C5H12orf50	protein_coding
Main effect, DEBVs	5	17840553	17797032	17820349	ENSBTAG00000018180	C5H12orf50	protein_coding
Main effect, DEBVs	5	17847420	17797032	17820349	ENSBTAG00000018180	C5H12orf50	protein_coding
Main effect, meta-analysis	5	17775869	17797032	17820349	ENSBTAG00000018180	C5H12orf50	protein_coding
Main effect, meta-analysis	5	17780338	17797032	17820349	ENSBTAG00000018180	C5H12orf50	protein_coding
Main effect, meta-analysis	5	17786279	17797032	17820349	ENSBTAG00000018180	C5H12orf50	protein_coding
Main effect, meta-analysis	5	17790219	17797032	17820349	ENSBTAG00000018180	C5H12orf50	protein_coding
Main effect, meta-analysis	5	17798423	17797032	17820349	ENSBTAG00000018180	C5H12orf50	protein_coding
Main effect, meta-analysis	5	17828045	17797032	17820349	ENSBTAG00000018180	C5H12orf50	protein_coding
Main effect, meta-analysis	5	17830803	17797032	17820349	ENSBTAG00000018180	C5H12orf50	protein_coding
Main effect, meta-analysis	5	17832805	17797032	17820349	ENSBTAG00000018180	C5H12orf50	protein_coding
Main effect, meta-analysis	5	17833896	17797032	17820349	ENSBTAG00000018180	C5H12orf50	protein_coding
Main effect, meta-analysis	5	17840553	17797032	17820349	ENSBTAG00000018180	C5H12orf50	protein_coding
Main effect, meta-analysis	5	17847420	17797032	17820349	ENSBTAG00000018180	C5H12orf50	protein_coding
Main effect, DEBVs	5	17780338	17826548	17837426	ENSBTAG00000018743	C5H12orf29	protein_coding
Main effect, DEBVs	5	17786279	17826548	17837426	ENSBTAG00000018743	C5H12orf29	protein_coding
Main effect, DEBVs	5	17790219	17826548	17837426	ENSBTAG00000018743	C5H12orf29	protein_coding
Main effect, DEBVs	5	17798423	17826548	17837426	ENSBTAG00000018743	C5H12orf29	protein_coding
Main effect, DEBVs	5	17828045	17826548	17837426	ENSBTAG00000018743	C5H12orf29	protein_coding
Main effect, DEBVs	5	17830803	17826548	17837426	ENSBTAG00000018743	C5H12orf29	protein_coding
Main effect, DEBVs	5	17832805	17826548	17837426	ENSBTAG00000018743	C5H12orf29	protein_coding
Main effect, DEBVs	5	17833896	17826548	17837426	ENSBTAG00000018743	C5H12orf29	protein_coding
Main effect, DEBVs	5	17840553	17826548	17837426	ENSBTAG00000018743	C5H12orf29	protein_coding
Main effect, DEBVs	5	17847420	17826548	17837426	ENSBTAG00000018743	C5H12orf29	protein_coding
Main effect, meta-analysis	5	17780338	17826548	17837426	ENSBTAG00000018743	C5H12orf29	protein_coding
Main effect, meta-analysis	5	17786279	17826548	17837426	ENSBTAG00000018743	C5H12orf29	protein_coding
Main effect, meta-analysis	5	17790219	17826548	17837426	ENSBTAG00000018743	C5H12orf29	protein_coding
Main effect, meta-analysis	5	17798423	17826548	17837426	ENSBTAG00000018743	C5H12orf29	protein_coding
Main effect, meta-analysis	5	17828045	17826548	17837426	ENSBTAG00000018743	C5H12orf29	protein_coding
Main effect, meta-analysis	5	17830803	17826548	17837426	ENSBTAG00000018743	C5H12orf29	protein_coding
Main effect, meta-analysis	5	17832805	17826548	17837426	ENSBTAG00000018743	C5H12orf29	protein_coding
Main effect, meta-analysis	5	17833896	17826548	17837426	ENSBTAG00000018743	C5H12orf29	protein_coding
Main effect, meta-analysis	5	17840553	17826548	17837426	ENSBTAG00000018743	C5H12orf29	protein_coding
Main effect, meta-analysis	5	17847420	17826548	17837426	ENSBTAG00000018743	C5H12orf29	protein_coding
Main effect, DEBVs	5	17790219	17836747	17895641	ENSBTAG00000018745	CEP290	protein_coding
Main effect, DEBVs	5	17798423	17836747	17895641	ENSBTAG00000018745	CEP290	protein_coding
Main effect, DEBVs	5	17828045	17836747	17895641	ENSBTAG00000018745	CEP290	protein_coding
Main effect, DEBVs	5	17830803	17836747	17895641	ENSBTAG00000018745	CEP290	protein_coding
Main effect, DEBVs	5	17832805	17836747	17895641	ENSBTAG00000018745	CEP290	protein_coding
Main effect, DEBVs	5	17833896	17836747	17895641	ENSBTAG00000018745	CEP290	protein_coding
Main effect, DEBVs	5	17840553	17836747	17895641	ENSBTAG00000018745	CEP290	protein_coding
Main effect, DEBVs	5	17847420	17836747	17895641	ENSBTAG00000018745	CEP290	protein_coding
Main effect, DEBVs	5	17897777	17836747	17895641	ENSBTAG00000018745	CEP290	protein_coding
Main effect, DEBVs	5	17899649	17836747	17895641	ENSBTAG00000018745	CEP290	protein_coding
Main effect, DEBVs	5	17902402	17836747	17895641	ENSBTAG00000018745	CEP290	protein_coding
Main effect, DEBVs	5	17909902	17836747	17895641	ENSBTAG00000018745	CEP290	protein_coding
Main effect, DEBVs	5	17928377	17836747	17895641	ENSBTAG00000018745	CEP290	protein_coding
Main effect, meta-analysis	5	17790219	17836747	17895641	ENSBTAG00000018745	CEP290	protein_coding
Main effect, meta-analysis	5	17798423	17836747	17895641	ENSBTAG00000018745	CEP290	protein_coding
Main effect, meta-analysis	5	17828045	17836747	17895641	ENSBTAG00000018745	CEP290	protein_coding
Main effect, meta-analysis	5	17830803	17836747	17895641	ENSBTAG00000018745	CEP290	protein_coding
Main effect, meta-analysis	5	17832805	17836747	17895641	ENSBTAG00000018745	CEP290	protein_coding
Main effect, meta-analysis	5	17833896	17836747	17895641	ENSBTAG00000018745	CEP290	protein_coding
Main effect, meta-analysis	5	17840553	17836747	17895641	ENSBTAG00000018745	CEP290	protein_coding
Main effect, meta-analysis	5	17847420	17836747	17895641	ENSBTAG00000018745	CEP290	protein_coding
Main effect, meta-analysis	5	17897777	17836747	17895641	ENSBTAG00000018745	CEP290	protein_coding
Main effect, meta-analysis	5	17899649	17836747	17895641	ENSBTAG00000018745	CEP290	protein_coding
Main effect, meta-analysis	5	17902402	17836747	17895641	ENSBTAG00000018745	CEP290	protein_coding
Main effect, meta-analysis	5	17909902	17836747	17895641	ENSBTAG00000018745	CEP290	protein_coding
Main effect, meta-analysis	5	17928377	17836747	17895641	ENSBTAG00000018745	CEP290	protein_coding
Main effect, DEBVs	5	17828045	17849488	17850498	ENSBTAG00000052837		protein_coding
Main effect, DEBVs	5	17830803	17849488	17850498	ENSBTAG00000052837		protein_coding
Main effect, DEBVs	5	17832805	17849488	17850498	ENSBTAG00000052837		protein_coding
Main effect, DEBVs	5	17833896	17849488	17850498	ENSBTAG00000052837		protein_coding
Main effect, DEBVs	5	17840553	17849488	17850498	ENSBTAG00000052837		protein_coding
Main effect, DEBVs	5	17847420	17849488	17850498	ENSBTAG00000052837		protein_coding
Main effect, DEBVs	5	17897777	17849488	17850498	ENSBTAG00000052837		protein_coding
Main effect, DEBVs	5	17899649	17849488	17850498	ENSBTAG00000052837		protein_coding
Main effect, meta-analysis	5	17828045	17849488	17850498	ENSBTAG00000052837		protein_coding
Main effect, meta-analysis	5	17830803	17849488	17850498	ENSBTAG00000052837		protein_coding
Main effect, meta-analysis	5	17832805	17849488	17850498	ENSBTAG00000052837		protein_coding
Main effect, meta-analysis	5	17833896	17849488	17850498	ENSBTAG00000052837		protein_coding
Main effect, meta-analysis	5	17840553	17849488	17850498	ENSBTAG00000052837		protein_coding
Main effect, meta-analysis	5	17847420	17849488	17850498	ENSBTAG00000052837		protein_coding
Main effect, meta-analysis	5	17897777	17849488	17850498	ENSBTAG00000052837		protein_coding
Main effect, meta-analysis	5	17899649	17849488	17850498	ENSBTAG00000052837		protein_coding
Main effect, DEBVs	5	17847420	17897245	17931875	ENSBTAG00000051348		protein_coding
Main effect, DEBVs	5	17897777	17897245	17931875	ENSBTAG00000051348		protein_coding
Main effect, DEBVs	5	17899649	17897245	17931875	ENSBTAG00000051348		protein_coding
Main effect, DEBVs	5	17902402	17897245	17931875	ENSBTAG00000051348		protein_coding
Main effect, DEBVs	5	17909902	17897245	17931875	ENSBTAG00000051348		protein_coding
Main effect, DEBVs	5	17928377	17897245	17931875	ENSBTAG00000051348		protein_coding
Main effect, meta-analysis	5	17847420	17897245	17931875	ENSBTAG00000051348		protein_coding
Main effect, meta-analysis	5	17897777	17897245	17931875	ENSBTAG00000051348		protein_coding
Main effect, meta-analysis	5	17899649	17897245	17931875	ENSBTAG00000051348		protein_coding
Main effect, meta-analysis	5	17902402	17897245	17931875	ENSBTAG00000051348		protein_coding
Main effect, meta-analysis	5	17909902	17897245	17931875	ENSBTAG00000051348		protein_coding
Main effect, meta-analysis	5	17928377	17897245	17931875	ENSBTAG00000051348		protein_coding
Main effect, DEBVs	5	17897777	17943910	17981541	ENSBTAG00000009023	TMTC3	protein_coding
Main effect, DEBVs	5	17899649	17943910	17981541	ENSBTAG00000009023	TMTC3	protein_coding
Main effect, DEBVs	5	17902402	17943910	17981541	ENSBTAG00000009023	TMTC3	protein_coding
Main effect, DEBVs	5	17909902	17943910	17981541	ENSBTAG00000009023	TMTC3	protein_coding
Main effect, DEBVs	5	17928377	17943910	17981541	ENSBTAG00000009023	TMTC3	protein_coding
Main effect, meta-analysis	5	17897777	17943910	17981541	ENSBTAG00000009023	TMTC3	protein_coding
Main effect, meta-analysis	5	17899649	17943910	17981541	ENSBTAG00000009023	TMTC3	protein_coding
Main effect, meta-analysis	5	17902402	17943910	17981541	ENSBTAG00000009023	TMTC3	protein_coding
Main effect, meta-analysis	5	17909902	17943910	17981541	ENSBTAG00000009023	TMTC3	protein_coding
Main effect, meta-analysis	5	17928377	17943910	17981541	ENSBTAG00000009023	TMTC3	protein_coding
Main effect, DEBVs	5	18235990	18250809	18353485	ENSBTAG00000017549	KITLG	protein_coding
Main effect, DEBVs	5	18395523	18250809	18353485	ENSBTAG00000017549	KITLG	protein_coding
Main effect, meta-analysis	5	18235990	18250809	18353485	ENSBTAG00000017549	KITLG	protein_coding
Main effect, meta-analysis	5	18381204	18250809	18353485	ENSBTAG00000017549	KITLG	protein_coding
Main effect, meta-analysis	5	18395523	18250809	18353485	ENSBTAG00000017549	KITLG	protein_coding
COJO of main effect meta-analysis	5	18767155	19069363	19074162	ENSBTAG00000053947		lncRNA
Main effect, DEBVs	5	19054700	19069363	19074162	ENSBTAG00000053947		lncRNA
Main effect, meta-analysis	5	19054700	19069363	19074162	ENSBTAG00000053947		lncRNA
Main effect, meta-analysis	5	19210083	19213683	19217415	ENSBTAG00000004587	DUSP6	protein_coding
Main effect, meta-analysis	5	19210083	19218534	19243519	ENSBTAG00000051903		lncRNA
Main effect, meta-analysis	5	19654171	19476824	19607517	ENSBTAG00000009552	ATP2B1	protein_coding
Main effect, meta-analysis	5	19654171	19619877	19619994	ENSBTAG00000050152	5S_rRNA	rRNA
GxE meta-analysis, day length	5	20784724	20831998	20833802	ENSBTAG00000007035	CCER1	protein_coding
GxE meta-analysis, day length	5	20790702	20831998	20833802	ENSBTAG00000007035	CCER1	protein_coding
GxE meta-analysis, day length	5	20813798	20831998	20833802	ENSBTAG00000007035	CCER1	protein_coding
GxE meta-analysis, day length	5	20813798	20843517	20884065	ENSBTAG00000007990	EPYC	protein_coding
GxE meta-analysis, day length	5	20972622	20929215	20936827	ENSBTAG00000014340	KERA	protein_coding
GxE meta-analysis, day length	5	20972622	20971289	20978528	ENSBTAG00000001745	LUM	protein_coding
GxE meta-analysis, day length	5	20972622	21014376	21053400	ENSBTAG00000003505	DCN	protein_coding
GxE meta-analysis, day length	5	21057801	21014376	21053400	ENSBTAG00000003505	DCN	protein_coding
Main effect, DEBVs	5	22023908	22012139	22016602	ENSBTAG00000020330	BTG1	protein_coding
Main effect, DEBVs	5	22041056	22012139	22016602	ENSBTAG00000020330	BTG1	protein_coding
Main effect, meta-analysis	5	22023908	22012139	22016602	ENSBTAG00000020330	BTG1	protein_coding
Main effect, meta-analysis	5	22041056	22012139	22016602	ENSBTAG00000020330	BTG1	protein_coding
Main effect, DEBVs	5	22023908	22018683	22029127	ENSBTAG00000051951		lncRNA
Main effect, DEBVs	5	22041056	22018683	22029127	ENSBTAG00000051951		lncRNA
Main effect, meta-analysis	5	22023908	22018683	22029127	ENSBTAG00000051951		lncRNA
Main effect, meta-analysis	5	22041056	22018683	22029127	ENSBTAG00000051951		lncRNA
Main effect, meta-analysis	5	22070510	22018683	22029127	ENSBTAG00000051951		lncRNA
Main effect, meta-analysis	5	22211430	22143869	22166983	ENSBTAG00000051669		lncRNA
Main effect, meta-analysis	5	22211430	22259967	22260655	ENSBTAG00000033600		protein_coding
Main effect, DEBVs	5	23457080	23473232	23664529	ENSBTAG00000051267	CRADD	protein_coding
Main effect, DEBVs	5	23475476	23473232	23664529	ENSBTAG00000051267	CRADD	protein_coding
Main effect, DEBVs	5	23510833	23473232	23664529	ENSBTAG00000051267	CRADD	protein_coding
Main effect, DEBVs	5	23513901	23473232	23664529	ENSBTAG00000051267	CRADD	protein_coding
Main effect, DEBVs	5	23606184	23473232	23664529	ENSBTAG00000051267	CRADD	protein_coding
Main effect, meta-analysis	5	23457080	23473232	23664529	ENSBTAG00000051267	CRADD	protein_coding
Main effect, meta-analysis	5	23475476	23473232	23664529	ENSBTAG00000051267	CRADD	protein_coding
Main effect, meta-analysis	5	23510833	23473232	23664529	ENSBTAG00000051267	CRADD	protein_coding
Main effect, meta-analysis	5	23513901	23473232	23664529	ENSBTAG00000051267	CRADD	protein_coding
Main effect, meta-analysis	5	23606184	23473232	23664529	ENSBTAG00000051267	CRADD	protein_coding
Main effect, DEBVs	5	23606184	23617567	23617946	ENSBTAG00000053589		protein_coding
Main effect, meta-analysis	5	23606184	23617567	23617946	ENSBTAG00000053589		protein_coding
Main effect, DEBVs	5	24041394	23915775	24071389	ENSBTAG00000011245	PLXNC1	protein_coding
Main effect, DEBVs	5	24071445	23915775	24071389	ENSBTAG00000011245	PLXNC1	protein_coding
Main effect, meta-analysis	5	23998565	23915775	24071389	ENSBTAG00000011245	PLXNC1	protein_coding
Main effect, meta-analysis	5	24041394	23915775	24071389	ENSBTAG00000011245	PLXNC1	protein_coding
Main effect, meta-analysis	5	24071445	23915775	24071389	ENSBTAG00000011245	PLXNC1	protein_coding
Main effect, DEBVs	5	24041394	24067009	24067513	ENSBTAG00000052916		protein_coding
Main effect, DEBVs	5	24071445	24067009	24067513	ENSBTAG00000052916		protein_coding
Main effect, meta-analysis	5	24041394	24067009	24067513	ENSBTAG00000052916		protein_coding
Main effect, meta-analysis	5	24071445	24067009	24067513	ENSBTAG00000052916		protein_coding
Main effect, DEBVs	5	24041394	24070404	24345243	ENSBTAG00000004484	CEP83	protein_coding
Main effect, DEBVs	5	24071445	24070404	24345243	ENSBTAG00000004484	CEP83	protein_coding
Main effect, meta-analysis	5	24041394	24070404	24345243	ENSBTAG00000004484	CEP83	protein_coding
Main effect, meta-analysis	5	24071445	24070404	24345243	ENSBTAG00000004484	CEP83	protein_coding
Main effect, meta-analysis	5	24324782	24070404	24345243	ENSBTAG00000004484	CEP83	protein_coding
Main effect, meta-analysis	5	24324782	24306913	24595494	ENSBTAG00000014375	TMCC3	protein_coding
Main effect, meta-analysis	5	25126180	25082023	25082633	ENSBTAG00000049200		protein_coding
Main effect, meta-analysis	5	25126180	25092752	25123523	ENSBTAG00000019944	METAP2	protein_coding
Main effect, meta-analysis	5	25126180	25126563	25151506	ENSBTAG00000019946	USP44	protein_coding
Main effect, meta-analysis	5	25126180	25143973	25144497	ENSBTAG00000010711		protein_coding
Main effect, DEBVs	5	25711397	25662272	25683364	ENSBTAG00000013745	ITGA5	protein_coding
Main effect, meta-analysis	5	25711397	25662272	25683364	ENSBTAG00000013745	ITGA5	protein_coding
Main effect, DEBVs	5	25711397	25686990	25707964	ENSBTAG00000015604	ZNF385A	protein_coding
Main effect, meta-analysis	5	25711397	25686990	25707964	ENSBTAG00000015604	ZNF385A	protein_coding
Main effect, DEBVs	5	25711397	25709927	25711851	ENSBTAG00000015592	GPR84	protein_coding
Main effect, meta-analysis	5	25711397	25709927	25711851	ENSBTAG00000015592	GPR84	protein_coding
Main effect, DEBVs	5	25711397	25722716	25742083	ENSBTAG00000005384	COPZ1	protein_coding
Main effect, meta-analysis	5	25711397	25722716	25742083	ENSBTAG00000005384	COPZ1	protein_coding
Main effect, DEBVs	5	25711397	25734105	25734194	ENSBTAG00000029852	bta-mir-148b	miRNA
Main effect, meta-analysis	5	25711397	25734105	25734194	ENSBTAG00000029852	bta-mir-148b	miRNA
Main effect, DEBVs	5	25711397	25752476	25753595	ENSBTAG00000048717		pseudogene
Main effect, meta-analysis	5	25711397	25752476	25753595	ENSBTAG00000048717		pseudogene
GxE meta-analysis, day length	5	27371955	27312578	27339251	ENSBTAG00000000619	KRT74	protein_coding
GxE meta-analysis, day length	5	27371955	27366774	27373266	ENSBTAG00000038384	KRT5	protein_coding
GxE meta-analysis, day length	5	27371955	27384131	27389818	ENSBTAG00000039425	KRT6A	protein_coding
GxE meta-analysis, day length	5	27371955	27403486	27408998	ENSBTAG00000038033	KRT6B	protein_coding
GxE meta-analysis, day length	5	27371955	27420179	27424954	ENSBTAG00000040019		protein_coding
GxE meta-analysis, day length	5	47307241	47140111	47474250	ENSBTAG00000033726	GRIP1	protein_coding
GxE meta-analysis, day length	5	72041300	71806170	72364695	ENSBTAG00000021953	LARGE1	protein_coding
GxE meta-analysis, day length	5	72048750	71806170	72364695	ENSBTAG00000021953	LARGE1	protein_coding
GxE meta-analysis, temperature	5	75111711	74969135	75090284	ENSBTAG00000010865	CACNG2	protein_coding
GxE meta-analysis, temperature	5	75115270	74969135	75090284	ENSBTAG00000010865	CACNG2	protein_coding
GxE meta-analysis, temperature	5	75117210	74969135	75090284	ENSBTAG00000010865	CACNG2	protein_coding
GxE meta-analysis, temperature	5	75124656	74969135	75090284	ENSBTAG00000010865	CACNG2	protein_coding
GxE meta-analysis, temperature	5	75111711	75135020	75158505	ENSBTAG00000026657	IFT27	protein_coding
GxE meta-analysis, temperature	5	75115270	75135020	75158505	ENSBTAG00000026657	IFT27	protein_coding
GxE meta-analysis, temperature	5	75117210	75135020	75158505	ENSBTAG00000026657	IFT27	protein_coding
GxE meta-analysis, temperature	5	75124656	75135020	75158505	ENSBTAG00000026657	IFT27	protein_coding
GxE meta-analysis, temperature	5	75111711	75145365	75145619	ENSBTAG00000008137		protein_coding
GxE meta-analysis, temperature	5	75115270	75145365	75145619	ENSBTAG00000008137		protein_coding
GxE meta-analysis, temperature	5	75117210	75145365	75145619	ENSBTAG00000008137		protein_coding
GxE meta-analysis, temperature	5	75124656	75145365	75145619	ENSBTAG00000008137		protein_coding
GxE meta-analysis, temperature	5	75111711	75159264	75168690	ENSBTAG00000048453		lncRNA
GxE meta-analysis, temperature	5	75115270	75159264	75168690	ENSBTAG00000048453		lncRNA
GxE meta-analysis, temperature	5	75117210	75159264	75168690	ENSBTAG00000048453		lncRNA
GxE meta-analysis, temperature	5	75124656	75159264	75168690	ENSBTAG00000048453		lncRNA
GxE meta-analysis, day length	5	85614405	85456819	85627596	ENSBTAG00000048719		lncRNA
GxE meta-analysis, day length	5	85615515	85456819	85627596	ENSBTAG00000048719		lncRNA
GxE meta-analysis, day length	5	85617851	85456819	85627596	ENSBTAG00000048719		lncRNA
GxE meta-analysis, day length	5	85618556	85456819	85627596	ENSBTAG00000048719		lncRNA
GxE meta-analysis, day length	5	85623595	85456819	85627596	ENSBTAG00000048719		lncRNA
GxE meta-analysis, day length	5	85625094	85456819	85627596	ENSBTAG00000048719		lncRNA
GxE meta-analysis, day length	5	85632239	85456819	85627596	ENSBTAG00000048719		lncRNA
GxE meta-analysis, day length	5	85647048	85456819	85627596	ENSBTAG00000048719		lncRNA
GxE meta-analysis, day length	5	85658099	85456819	85627596	ENSBTAG00000048719		lncRNA
GxE meta-analysis, day length	5	93217650	93264607	93328292	ENSBTAG00000013541	LMO3	protein_coding
GxE meta-analysis, day length	5	93221107	93264607	93328292	ENSBTAG00000013541	LMO3	protein_coding
GxE meta-analysis, day length	5	93224249	93264607	93328292	ENSBTAG00000013541	LMO3	protein_coding
GxE meta-analysis, day length	5	93225373	93264607	93328292	ENSBTAG00000013541	LMO3	protein_coding
GxE meta-analysis, day length	5	93227498	93264607	93328292	ENSBTAG00000013541	LMO3	protein_coding
GxE meta-analysis, day length	5	93371038	93264607	93328292	ENSBTAG00000013541	LMO3	protein_coding
GxE meta-analysis, day length	5	97701351	97526603	97700083	ENSBTAG00000011761	LRP6	protein_coding
GxE meta-analysis, day length	5	97701351	97725269	97748884	ENSBTAG00000047225	BCL2L14	protein_coding
GxE meta-analysis, day length	6	8225601	8273766	8274902	ENSBTAG00000046440	TRAM1L1	protein_coding
GxE meta-analysis, day length	6	11582667	11555988	11639287	ENSBTAG00000017808	ARSJ	protein_coding
GxE meta-analysis, day length	6	11584723	11555988	11639287	ENSBTAG00000017808	ARSJ	protein_coding
GxE meta-analysis, day length	6	11585420	11555988	11639287	ENSBTAG00000017808	ARSJ	protein_coding
GxE meta-analysis, day length	6	11859669	11800357	12107600	ENSBTAG00000014463	CAMK2D	protein_coding
GxE meta-analysis, day length	6	12021019	11800357	12107600	ENSBTAG00000014463	CAMK2D	protein_coding
GxE meta-analysis, day length	6	12043341	11800357	12107600	ENSBTAG00000014463	CAMK2D	protein_coding
GxE meta-analysis, day length	6	12446134	12343429	12440341	ENSBTAG00000048956		protein_coding
GxE meta-analysis, day length	6	12446134	12399194	12400251	ENSBTAG00000051025		protein_coding
GxE meta-analysis, day length	6	12987333	12971034	12982948	ENSBTAG00000009632	LARP7	protein_coding
GxE meta-analysis, day length	6	12988828	12971034	12982948	ENSBTAG00000009632	LARP7	protein_coding
GxE meta-analysis, day length	6	12989974	12971034	12982948	ENSBTAG00000009632	LARP7	protein_coding
GxE meta-analysis, day length	6	12990596	12971034	12982948	ENSBTAG00000009632	LARP7	protein_coding
GxE meta-analysis, day length	6	12996961	12971034	12982948	ENSBTAG00000009632	LARP7	protein_coding
GxE meta-analysis, day length	6	12999846	12971034	12982948	ENSBTAG00000009632	LARP7	protein_coding
GxE meta-analysis, day length	6	12999855	12971034	12982948	ENSBTAG00000009632	LARP7	protein_coding
GxE meta-analysis, day length	6	13027415	12971034	12982948	ENSBTAG00000009632	LARP7	protein_coding
GxE meta-analysis, day length	6	12987333	12980214	12980288	ENSBTAG00000036397	bta-mir-302b	miRNA
GxE meta-analysis, day length	6	12988828	12980214	12980288	ENSBTAG00000036397	bta-mir-302b	miRNA
GxE meta-analysis, day length	6	12989974	12980214	12980288	ENSBTAG00000036397	bta-mir-302b	miRNA
GxE meta-analysis, day length	6	12990596	12980214	12980288	ENSBTAG00000036397	bta-mir-302b	miRNA
GxE meta-analysis, day length	6	12996961	12980214	12980288	ENSBTAG00000036397	bta-mir-302b	miRNA
[truncated: 236 more rows]
